# Supplementary material for: Differential Phagocytic Properties of CD45low Microglia and CD45high Brain Mononuclear Phagocytes—Activation and Age-Related Effects
Source: Front Immunol. 2018 Mar 2;9:405. doi: 10.3389/fimmu.2018.00405 (PMC5840283; doi:10.3389/fimmu.2018.00405)
Supplement: Supplementary file 1 [file data_sheet_1.XLSX]

## Sheet: SuppTable1_LFQdata
GeneSymbol	ctl_01	ctl_02	ctl_03	il4_01	il4_02	il4_03	lps_01	lps_02	lps_03	tgf_01	tgf_02	tgf_03	IL4vsCtl_Fold	IL4vsCtl_p	LPSvsCtl_Fold	LPSvsCtl_p	TGFvsCtl_Fold	TGFvsCtl_p	Phagocytosis_Reflist	M1	M2a	M2c
Rab3il1	7428.52	8	8	8	6843.83	12432.6	7985.71	9547.18	8	84719.1	55135.1	87156.1	2.59042	0.416736	2.35622	0.431701	30.4936	0.00229523	0	0	0	1
Fyb	9054.37	9720.6	11613.5	2810.53	6259.44	9053.4	7010.49	4487.44	6288.9	33191.5	22868.9	26360.5	0.596391	0.105501	0.585316	0.0173015	2.71225	0.00516706	0	0	0	1
C1qc	8	4882.83	8	8	8	8	8	8	8	31253.7	54586.7	23894.1	0.00489913	0.373901	0.00489913	0.373901	22.4001	0.0204693	0	0	0	1
Myo7a	4191.86	1753.33	5330.27	1173.83	1236.01	661.385	1648.65	6244.72	2458.66	12771.4	18745.5	8749.56	0.272382	0.0630201	0.918103	0.870114	3.57116	0.0352601	0	0	0	1
Siglec1	19511.7	15394.2	12062.3	9502.07	1113.51	4344.36	24130.8	17371.6	23268	35763.1	89598.6	70649.8	0.318512	0.0306229	1.37902	0.121352	4.17328	0.0354555	0	0	0	1
Ly9	14296.3	13921.5	13968.9	10278.4	19724.9	18157.5	8	1498.6	2210.98	8	8	8	1.14161	0.53338	0.0881222	4.12863e-05	0.000568901	2.96203e-08	0	0	0	0
Idh3b	1.00179e+06	989010	974376	1.06404e+06	1.0304e+06	865085	905285	869160	758385	679683	693987	693009	0.998093	0.977204	0.854191	0.0325933	0.696983	5.23219e-06	0	0	0	0
Adam9	11601.5	11047.6	12403.9	22040.4	18273.5	14556.4	9080.43	9455.72	10458.8	25844.2	26874.8	26668.6	1.56535	0.0396271	0.827174	0.0238789	2.26479	8.06094e-06	0	0	0	0
Slc38a9	6202.55	6239.28	5522.19	5553.16	5808.25	8	8	3438.25	8	8	8	8	0.632899	0.313151	0.192287	0.0143221	0.001336	1.37245e-05	0	0	0	0
Hspa2	8	8	8	3857.96	5642.27	8	2908.18	3419.05	2791.19	3931.37	4224.36	3644.05	396.176	0.130001	379.934	9.55163e-05	491.657	1.96663e-05	0	0	0	0
E2f4	8	8	8	8	8	8	8	6415.96	8	2147.46	1778.18	1975.23	1	#DIV/0!	267.998	0.373901	245.869	5.17444e-05	0	0	0	0
Mrpl23	154800	152234	151937	164455	112602	160430	42387.7	103549	112119	111224	107859	102563	0.953189	0.689762	0.562249	0.0381118	0.700797	6.88772e-05	0	0	0	0
Txndc8	92281.8	75674.4	79292	217545	226955	247036	8	8	8	8	8	8	2.79693	0.000123581	9.70685e-05	8.20318e-05	9.70685e-05	8.20318e-05	0	0	0	0
Pald1	7052.7	8427.57	4814.52	16455.9	11933.7	8794.37	15988.3	10621.1	17217.2	31290.7	28202	29083.7	1.83219	0.0840244	2.1595	0.0263777	4.36449	8.3117e-05	0	0	0	0
Ptbp3	4341.4	4937.72	5419.77	7938.28	8	9558.68	5051.72	8	8	8	8	8	1.1909	0.768349	0.344769	0.133666	0.00163278	9.65188e-05	0	0	0	0
Slc25a13	475950	458149	485663	501889	467116	549806	385207	441097	417541	353065	350347	350164	1.06976	0.26173	0.876094	0.0316433	0.742078	0.000113595	0	0	0	0
Tcof1	2508.12	2224.2	2434.82	2606.26	2859.48	5470.98	989.381	8	1755.36	4396.94	4184.85	4530.91	1.52595	0.243577	0.384079	0.0454944	1.82956	0.000114235	0	0	0	0
Fcgr2b	59351.4	82885.2	78591.1	124516	204412	220570	50229.8	54676	50642.5	207743	225897	207004	2.48836	0.023071	0.704388	0.0419259	2.9011	0.000124369	0	0	0	0
Pdcd2	10203.6	10757.1	8479.08	29188.9	14765.1	22337.4	5326.03	9998.84	17542.3	8	8	8	2.25177	0.043689	1.11642	0.768353	0.000815225	0.000139139	0	0	0	0
Plec	224183	224019	223073	292251	254020	258134	240010	214997	224922	272871	273744	263444	1.19832	0.0215595	1.01289	0.712169	1.20675	0.000153075	0	0	0	0
Serpinb9b	224070	197810	246869	455374	443252	453445	20251.1	19835.4	11739.2	29547.5	25261.4	26050.8	2.02179	0.000100291	0.0774966	0.00014128	0.120912	0.00016134	0	0	0	0
Fam89b	339253	434717	374755	433502	509201	512263	203858	183788	231685	8	8195.51	5470.14	1.26659	0.0546328	0.539146	0.00477506	0.0119033	0.00017266	0	0	0	0
Ptpn12	477764	390518	418766	424367	366108	373986	27704.2	40102.7	27439.2	82705.6	61834.5	87879.5	0.904753	0.264592	0.0740035	0.000107643	0.180583	0.000198101	0	0	0	0
Tes	800033	801150	782712	1.09831e+06	1.06939e+06	961147	878595	947156	1.06867e+06	985282	943704	967201	1.3125	0.0041582	1.21416	0.0382309	1.2149	0.000220703	0	0	0	0
Gm4070	21564.6	19938.5	19178.5	9049.52	19891.6	19410.1	125500	138886	125712	8741.69	10335.9	8990.74	0.796803	0.317973	6.42861	1.64794e-05	0.462551	0.000226024	0	0	0	0
Glud1	1.43786e+06	1.44901e+06	1.46522e+06	1.65595e+06	1.71508e+06	1.70041e+06	1.09456e+06	1.21873e+06	1.17256e+06	1.04298e+06	948603	1.05446e+06	1.16529	0.000249792	0.800962	0.00146893	0.699903	0.00022612	0	0	0	0
Vps13c	184568	177547	180051	180243	176831	178177	142650	149205	154596	207778	208584	205932	0.987247	0.36952	0.823457	0.0013627	1.14779	0.000263687	0	0	0	0
Slc38a2	201097	201656	178859	140437	146468	163613	18503.7	25662	25822.6	101324	106032	101278	0.774602	0.0129135	0.120335	2.70431e-05	0.530654	0.000289274	0	0	0	0
Lrpap1	1.77916e+06	1.52317e+06	1.74963e+06	2.4785e+06	2.05909e+06	2.57877e+06	1.86861e+06	1.64802e+06	2.26648e+06	2.99088e+06	3.32572e+06	3.2127e+06	1.40863	0.0182332	1.14473	0.286226	1.88626	0.000302958	0	0	0	0
Sucla2	465350	458129	474869	497454	410970	424501	371039	367585	300065	372639	356806	380579	0.953214	0.469027	0.742797	0.00708846	0.793811	0.000349422	0	0	0	0
Prmt1	886086	852336	841585	885241	798503	692496	419198	467337	435556	617163	544626	585975	0.921021	0.301643	0.512437	2.75483e-05	0.677426	0.000370587	0	0	0	0
Tcea1	959005	976331	933070	964075	985573	1.13533e+06	169633	146745	156642	753784	787464	786967	1.0755	0.261828	0.164907	6.00673e-07	0.811676	0.000429371	0	0	0	0
Gla	534372	544936	499425	567739	534885	558352	244367	258590	236586	285725	214449	219145	1.05209	0.179467	0.468441	5.111e-05	0.45563	0.000434682	0	0	0	0
Wdr36	119837	109930	109698	112417	95331.6	104417	66982.4	79231.8	64964	76036	75716	71162.6	0.919582	0.201538	0.622092	0.00154906	0.656665	0.000462004	0	0	0	0
Atp1b3	618431	589282	605983	530766	561557	496390	608445	754411	514170	502175	479411	480325	0.875953	0.0220538	1.03492	0.779204	0.80604	0.000479328	0	0	0	0
Npm1	1.10515e+07	1.11813e+07	1.09429e+07	1.17467e+07	1.17658e+07	1.19719e+07	8.37164e+06	8.74627e+06	9.19381e+06	9.36967e+06	8.86702e+06	9.35454e+06	1.06959	0.00151873	0.793104	0.000760531	0.831672	0.000481777	0	0	0	0
Pld4	49626	50995.6	56806.7	67650.1	63557.7	67029.4	34597.8	23706.5	13909.6	24717.6	22794.3	27773.8	1.25922	0.00588801	0.45871	0.0111525	0.478222	0.000484817	0	0	0	0
Spp1	493019	530518	567353	380150	424904	386185	76964.5	90568.4	79650.8	877663	826188	808638	0.748788	0.00652934	0.155375	3.34967e-05	1.5793	0.000501105	0	0	0	0
Gm10250	3.89649e+06	4.00361e+06	3.91579e+06	3.81e+06	3.63573e+06	3.63611e+06	2.88825e+06	3.28035e+06	3.17329e+06	3.11822e+06	3.33213e+06	3.17272e+06	0.937877	0.0214603	0.790622	0.00246525	0.814418	0.00053445	0	0	0	0
Pdcd11	206007	196593	200519	212703	191209	205543	108545	121212	111676	168527	170480	163803	1.0105	0.774317	0.56611	4.90509e-05	0.833682	0.000581829	0	0	0	0
Aldh2	3.65122e+06	3.42183e+06	3.75949e+06	3.8159e+06	3.39304e+06	3.24798e+06	2.51337e+06	2.73332e+06	2.45741e+06	2.56367e+06	2.34671e+06	2.46771e+06	0.965325	0.560185	0.7112	0.00132516	0.681104	0.000611364	0	0	0	0
Ctsk	6.43688e+06	5.99877e+06	6.1887e+06	4.97836e+06	4.61354e+06	4.73635e+06	680707	787751	571758	4.81506e+06	4.89154e+06	4.97032e+06	0.769329	0.000994026	0.109546	2.5529e-06	0.78805	0.000612309	0	0	0	0
Apoh	84235.1	91854.8	87047.3	55495.7	107248	103905	172253	208603	200272	17986.3	33810.3	36857.4	1.01335	0.948009	2.20846	0.000699438	0.336912	0.000745613	0	0	0	0
Hbb	4.79138e+06	4.45267e+06	5.86279e+06	3.69047e+06	4.25074e+06	3.92856e+06	2.11024e+07	2.10395e+07	2.22853e+07	1.21126e+06	903514	851779	0.785722	0.0766723	4.26477	9.68252e-06	0.196372	0.000773319	0	0	0	0
Wbp2	89075.7	92279	81220.8	93024	93600	116930	47409.5	39949.1	18403.4	54434.8	47167	52500.7	1.15606	0.184643	0.402786	0.00491858	0.586888	0.000781998	0	0	0	0
Aldh1l2	62999.2	68387.8	57840	59663.1	65871.6	58103.9	18268.5	33347.6	27521.5	34040.5	35970.1	33741.9	0.970467	0.654622	0.418215	0.00235383	0.548296	0.000802054	0	0	0	0
Evc	8	8	8	8	8	115198	8	75647.8	14799.9	120945	89461.2	130881	4800.57	0.373901	3768.99	0.262713	14220.3	0.000804811	0	0	0	0
Agpat5	5487.11	4026.7	5887.15	9878.56	7192.52	9827.5	8	12706.5	8944.12	8	8	8	1.74655	0.0218939	1.40632	0.612985	0.00155834	0.0008206	0	0	0	0
Itga4	11427.4	11136.5	11434.4	6347.95	9196	4667.97	4430.81	7659.93	4849.97	3756.43	2317.03	5198.09	0.5945	0.025636	0.498282	0.00504887	0.331534	0.000827517	0	0	0	0
Slc25a12	268723	246206	272803	297795	358043	295478	289596	336508	322226	187119	189002	183608	1.20766	0.0690324	1.20387	0.029579	0.710556	0.000834262	0	0	0	0
Lgmn	692836	719759	455110	935281	902832	627145	241415	379418	416686	1.58122e+06	1.42882e+06	1.45959e+06	1.31994	0.197298	0.555505	0.049848	2.39312	0.000834954	0	0	0	0
Dab2	335500	261604	349128	609855	589522	552880	155110	153911	201756	661874	588912	622670	1.85183	0.00108716	0.539801	0.00988626	1.97991	0.000849841	0	0	0	0
Uck2	108735	108572	104503	175711	111744	158030	50031.6	94651.2	52967.2	76179.9	68992.2	80346.9	1.38431	0.0973301	0.614182	0.0459695	0.700783	0.000868885	0	0	0	0
Ctsc	79159.7	75314.8	82308.7	50831.2	64250.7	76135.5	87597.3	75475.9	92170.1	60482.8	58886.4	56924.6	0.807564	0.115752	1.07796	0.316178	0.744537	0.000886069	0	0	0	0
Picalm	493282	428438	460461	878541	852879	838607	91757.8	138380	118165	754050	709375	679852	1.8594	5.66976e-05	0.251995	0.000117146	1.55065	0.000887129	0	0	0	0
Pcna	1.51826e+06	1.44894e+06	1.48767e+06	1.12062e+06	1.19478e+06	885759	1.43115e+06	1.49317e+06	1.52132e+06	1.02812e+06	818656	924710	0.718576	0.0118175	0.997927	0.93088	0.622125	0.000916769	0	0	0	0
Cat	2.11476e+06	2.28427e+06	2.28142e+06	1.89866e+06	1.69122e+06	1.83609e+06	2.63527e+06	2.81309e+06	3.26726e+06	1.45044e+06	1.13073e+06	1.26388e+06	0.812216	0.00733845	1.30465	0.0259271	0.575566	0.000950925	0	0	0	0
Ptpn1	172223	179111	174289	172999	200607	168338	335875	338198	324273	235304	243839	262720	1.03105	0.624482	1.89936	4.99147e-06	1.4114	0.000991662	0	0	0	0
Cnot1	37465.9	42288.1	42701.3	30762.2	34125.3	47296.2	37229.8	40099.5	39162.7	24624.3	26705.6	25703.8	0.91612	0.554723	0.951303	0.350208	0.629077	0.00105848	0	0	0	0
Osbpl8	450792	472054	478524	458932	468212	438815	392281	403882	403029	379768	348651	360797	0.974731	0.383124	0.855729	0.00182597	0.777251	0.00108156	0	0	0	0
Nfu1	147297	152069	145611	147149	145018	156157	93777.1	88079.6	87996.8	108442	89470.1	101390	1.00752	0.790342	0.606443	2.78945e-05	0.672624	0.00116138	0	0	0	0
Ndufb9	347542	350234	368991	407761	280799	352688	362396	324887	332717	258257	250834	218809	0.976078	0.831104	0.95616	0.305158	0.682342	0.00123241	0	0	0	0
Aco2	2.27124e+06	2.31448e+06	2.17219e+06	2.56614e+06	2.16577e+06	2.26454e+06	1.73367e+06	1.87638e+06	2.02145e+06	1.86023e+06	1.73534e+06	1.74386e+06	1.0353	0.566858	0.833321	0.0157184	0.790102	0.00125504	0	0	0	0
Erlin1	96650.6	87483.8	95071.8	93727	101257	87093.8	80073.3	71921.8	84201.7	53652.4	62507.9	49700.3	1.01029	0.856767	0.845958	0.0352917	0.594043	0.00132826	0	0	0	0
Dock2	79411.9	74014.4	73610.4	82247.3	79144.9	67920.5	54256	59438.9	46204.1	57728.9	54348.7	59080.4	1.01002	0.880508	0.704287	0.0063916	0.753878	0.00135028	0	0	0	0
Ndufs5	520580	509298	479831	485867	495425	518728	228007	251119	258573	375132	358128	394249	0.993583	0.845938	0.488637	7.20936e-05	0.746839	0.00135184	0	0	0	0
Snx33	6990.52	9762.53	10928.5	8374.74	6311.71	8803.9	8	8	5462.69	8	8	8	0.848591	0.374328	0.197918	0.026663	0.000867003	0.00139283	0	0	0	0
Creg1	266525	247840	284736	218981	250851	154679	104185	92976.1	113042	144642	99158.9	91276.2	0.781518	0.126458	0.38819	0.000177609	0.419317	0.00143523	0	0	0	0
0610010F05Rik	20330.4	15153.3	13387.6	7669.75	8	119637	8	8	8	8	8	8	2.6051	0.536495	0.000491086	0.0014465	0.000491086	0.0014465	0	0	0	0
Fuk	3831.53	3343.67	2650.16	3664.16	5955.85	10262.3	11371.1	2521.7	4239.93	7294.85	6552.42	7889.16	2.02358	0.163073	1.8455	0.367921	2.21228	0.00154285	0	0	0	0
Lrrfip1	286749	306301	333439	376983	371219	325045	52044.9	51172.2	62602.7	451012	418477	434702	1.1584	0.083181	0.178977	5.50715e-05	1.40767	0.00157573	0	0	0	0
Avil	25790.2	31235.2	30273	30972.8	47945.3	21954.8	7383.66	3777.91	3404.86	8	6174.54	9052.55	1.1555	0.593022	0.166858	0.000323573	0.174517	0.00159081	0	0	0	0
Pwp1	116144	118847	119994	117675	118969	122223	38661.5	56873.6	58489.8	102294	95858.2	94018.6	1.01094	0.505259	0.433891	0.000487942	0.823051	0.00161062	0	0	0	0
Vdac1	1.45626e+06	1.27514e+06	1.40669e+06	1.32915e+06	1.31923e+06	1.19193e+06	1.55543e+06	1.63786e+06	1.46345e+06	943471	920459	980822	0.928039	0.228072	1.12534	0.0793612	0.687456	0.00161959	0	0	0	0
Serpinb9	39144.3	52336.5	40086.3	40008.7	47173.8	36531	8	8	8	12445.2	10381.2	7998.38	0.940308	0.646002	0.000182417	0.000497563	0.234289	0.00163681	0	0	0	0
Picalm	50570.2	37883.7	45172.6	69911.8	70148.9	58043	8	8	8	76832.5	72482.6	72858.7	1.48252	0.0167021	0.000179605	0.000266269	1.66265	0.0016827	0	0	0	0
Abcd3	140278	128733	149414	163718	165231	178428	125396	123711	131456	93086.7	83445.2	79271	1.21259	0.0174536	0.909512	0.121127	0.611346	0.00170926	0	0	0	0
Topors	421964	367856	393446	378133	378554	400865	111547	119620	124153	279759	260578	255105	0.978269	0.646956	0.300287	6.72128e-05	0.672243	0.00172304	0	0	0	0
Anxa3	2.88895e+06	2.74741e+06	2.73298e+06	2.66201e+06	2.54747e+06	2.61713e+06	2.12443e+06	2.59762e+06	2.5807e+06	2.42283e+06	2.35095e+06	2.32677e+06	0.935153	0.0391294	0.872559	0.094309	0.848399	0.00182192	0	0	0	0
Tmem206	224178	221006	224391	307170	292888	258699	114803	121041	146921	185840	164234	166314	1.28254	0.0119441	0.571655	0.000641597	0.771218	0.00184564	0	0	0	0
Idh3a	2.1635e+06	2.16465e+06	2.35846e+06	2.27405e+06	2.08556e+06	2.04957e+06	1.86346e+06	1.97841e+06	2.05799e+06	1.74652e+06	1.76735e+06	1.74983e+06	0.958509	0.385884	0.882339	0.0379785	0.787199	0.00188805	0	0	0	0
Acaa2	639846	658062	620344	640743	548307	502364	541731	533639	526947	549937	517202	517927	0.881748	0.147088	0.835301	0.000843243	0.826308	0.00192795	0	0	0	0
Pycr2	438889	454221	426166	420048	407365	390612	277214	360781	254381	360347	370124	343168	0.923253	0.0455433	0.676413	0.0129713	0.813809	0.00193007	0	0	0	0
Stub1	93574.8	92961.4	82685.9	107058	117267	80446	34433.8	28238.2	19359.5	54309.3	37685.7	47556.3	1.13204	0.362145	0.304698	0.000374975	0.51835	0.00194477	0	0	0	0
Ctsa	1.55919e+06	1.57008e+06	1.59453e+06	1.80857e+06	1.48921e+06	1.72648e+06	529826	551864	596045	1.25356e+06	1.2619e+06	1.10805e+06	1.0636	0.35716	0.355166	1.34134e-06	0.767076	0.00198564	0	0	0	0
Hmha1	26353.9	24226.4	26985.7	38827.3	25718.8	30895.3	24034.6	29420.7	31936.9	46993.2	40863.8	49939	1.23046	0.201477	1.1009	0.351444	1.7765	0.00200374	0	0	0	0
Samm50	199167	196062	216218	171646	173960	165736	135812	153980	185928	158018	160684	156888	0.836281	0.00770391	0.778022	0.0468798	0.777812	0.00206335	0	0	0	0
Dok1	57350.3	54337.8	57225.3	54403.1	43477.1	18429.1	19776.8	17519.5	8	27763.6	31340.7	17255.6	0.688574	0.176402	0.220849	0.00226825	0.452065	0.00206908	0	0	0	0
Ndufs1	701300	784206	813708	788382	767864	729612	470587	541233	616497	516303	511098	537592	0.994191	0.911922	0.708206	0.0142858	0.680664	0.00211038	0	0	0	0
Lrpprc	810981	834197	859480	858369	845371	858617	635832	661238	614180	672394	600969	665299	1.02304	0.260089	0.763078	0.000533961	0.774023	0.00211262	0	0	0	0
Abcf2	211936	195015	210706	190389	189493	175521	153601	188819	178613	139943	113082	140719	0.899209	0.0461738	0.843563	0.0524063	0.637481	0.00213937	0	0	0	0
Crk	84217.7	84675.4	83671.7	88319.4	87867.8	83432.3	52443.6	53907.5	74075.3	113488	120703	106192	1.02793	0.212302	0.714376	0.0262375	1.3477	0.00222655	0	0	0	0
Cd300a	82307.6	88671.5	83583.2	84575.3	84209.2	67535.5	35395.1	46267.8	56074.2	48790.7	37132.5	54541.6	0.928339	0.364325	0.541074	0.00344113	0.55179	0.00226004	0	0	0	0
Ifi30	328533	270831	314937	387061	472416	391191	24249	8	20608.9	167603	136019	110291	1.3679	0.026809	0.0490713	0.000107308	0.45271	0.00226653	0	0	0	0
Hsph1	453946	491619	464743	600042	597388	514874	341359	389220	367545	395282	381984	386312	1.21413	0.0287715	0.778641	0.00427122	0.825052	0.00227451	0	0	0	0
Cftr	9574.36	11369.1	10138.6	18958.7	10434.7	10736.5	6218.88	7864.75	3712.33	4692.95	6325.65	5300.15	1.2911	0.348453	0.572549	0.0283285	0.525023	0.0023058	0	0	0	0
Lrp1	194548	192357	193064	211529	194240	219345	67080	75255.7	71261.8	287932	342755	297812	1.07784	0.113336	0.368291	9.64559e-07	1.60095	0.00233696	0	0	0	0
Pdcd6	622720	617919	595325	706747	594262	595281	493762	526333	522906	547237	520712	533364	1.03286	0.627052	0.840431	0.00185587	0.872192	0.00236452	0	0	0	0
Eif3a	639119	618253	637968	673525	674054	588614	443076	468960	448999	552643	519544	506026	1.02155	0.665113	0.718096	6.69589e-05	0.83268	0.00236708	0	0	0	0
Mfsd10	38779.9	35601.7	38098.1	52557.2	40441.4	43515.6	30861.8	25854	28854.5	45335.9	44749.4	43938.7	1.21368	0.100276	0.760762	0.00681148	1.19154	0.00236996	0	0	0	0
Dip2b	57692.2	55888.4	58869.6	65053.8	77220.2	73148.8	56473.7	70730.5	85856.9	48915.3	47186.4	50366.1	1.24919	0.0176412	1.23549	0.187608	0.849334	0.00237073	0	0	0	0
Alpl	171251	145799	158446	135591	127220	109849	99112.3	83503.9	72947.8	110296	105419	104014	0.783728	0.0314668	0.537469	0.00226992	0.672412	0.00238921	0	0	0	0
Aifm1	1.1804e+06	1.17707e+06	1.09805e+06	1.15585e+06	1.06652e+06	1.14914e+06	349291	285227	296731	973074	932206	945432	0.975685	0.516052	0.269496	1.46758e-05	0.824973	0.00239263	0	0	0	0
F2	20545.8	29082.4	31672.8	23529.3	26631.5	5339.45	496210	608678	589311	8	2393.44	4709.71	0.682651	0.312229	20.8386	0.000103344	0.0874669	0.00241426	0	0	0	0
Prdx4	4.41015e+06	4.21495e+06	4.13182e+06	3.94563e+06	3.75071e+06	3.655e+06	2.74385e+06	2.88487e+06	3.09835e+06	3.59942e+06	3.35298e+06	3.30946e+06	0.889818	0.0169114	0.684106	0.000525145	0.804416	0.002442	0	0	0	0
Isoc2b	15148.6	19324.4	22763.7	51436.8	35597	35562.1	24542.5	25296.9	44734.2	34280.3	33707.8	34214.4	2.14191	0.0190245	1.65232	0.148513	1.78561	0.00246371	0	0	0	0
Actn1	262173	219681	259502	305819	270857	251436	183418	178524	182455	341119	371093	367293	1.11702	0.240961	0.734326	0.00897126	1.45612	0.00249019	0	0	0	0
Caprin1	737121	657739	658204	631446	691435	595843	476069	539292	500797	504255	446391	467202	0.934567	0.308282	0.738486	0.00510852	0.690601	0.00250402	0	0	0	0
Sqstm1	21473	21046.5	21581.5	24296.3	22403.6	23734.9	38468.6	43456.7	54179.9	12648.6	8966.15	13644.4	1.09881	0.0225187	2.12329	0.00662921	0.550056	0.00256342	0	0	0	0
Prdx6	4.97746e+06	4.83332e+06	4.8621e+06	4.89319e+06	4.79194e+06	4.76599e+06	2.61549e+06	3.00205e+06	2.92135e+06	5.65143e+06	5.92281e+06	6.1547e+06	0.984887	0.276404	0.581952	8.35871e-05	1.20828	0.00257642	0	0	0	0
Mgl2	25764.2	15074	22132.4	1.71915e+06	2.51627e+06	1.50609e+06	25018	11571.5	19051.5	8	8	8	91.1776	0.00353188	0.883604	0.650556	0.00038113	0.00260276	0	0	1	0
Sqstm1	1.17375e+06	1.19443e+06	1.10527e+06	1.19196e+06	1.22071e+06	1.24295e+06	2.70417e+06	2.76463e+06	3.17732e+06	741310	510288	701523	1.05244	0.119267	2.4892	0.00033638	0.5623	0.00265769	0	0	0	0
Skiv2l2	184509	163168	180671	83894.4	162514	113664	133706	148699	86021.1	127645	134652	128954	0.681508	0.0782713	0.69732	0.0561185	0.74052	0.0027123	0	0	0	0
Phb2	3.32906e+06	2.99997e+06	3.04004e+06	3.0179e+06	2.96633e+06	3.03042e+06	3.0034e+06	2.91173e+06	3.06554e+06	2.26581e+06	2.4339e+06	2.40659e+06	0.962173	0.325521	0.958546	0.315362	0.758485	0.00288745	0	0	0	0
Fcgr4	39261.7	33510.6	37489.9	18540.2	16727	15772.7	92308.7	66597.4	64952.4	18801.1	18277.3	24100.3	0.462896	0.00046918	2.03024	0.0137139	0.554847	0.00290263	0	1	0	0
N4bp3	44631.8	49010.1	35318.5	34158.4	26589.1	26373.2	57148.1	62523.2	73121.7	77681.7	73134.8	69333.4	0.675561	0.0433498	1.49498	0.0263596	1.70711	0.00295227	0	0	0	0
Eif4a1	6.36901e+06	6.40792e+06	6.20664e+06	6.62831e+06	6.41532e+06	6.02634e+06	6.4266e+06	6.81542e+06	6.75472e+06	5.35515e+06	4.85288e+06	4.68048e+06	1.00455	0.884859	1.05337	0.0674248	0.784284	0.00296982	0	0	0	0
Sdad1	9731.21	12583.8	11266.3	8	11777.2	13926.2	5840.36	7906.68	6559.3	5177.13	3133.63	2297.05	0.765643	0.583443	0.604691	0.012387	0.315884	0.00298001	0	0	0	0
Vrk2	18533.8	13141.6	14350.2	3730.88	8	8	9326.41	16782.5	4438.34	4371.02	5169.47	4593.68	0.0814087	0.00235219	0.6637	0.260856	0.307094	0.00299236	0	0	0	0
Tsc1	6125.89	7555.1	6765.48	11329.6	4433.44	6131.73	1779.23	9801.26	3797.74	3847.91	2566.22	3308.91	1.07083	0.830658	0.752121	0.527485	0.475536	0.00300586	0	0	0	0
Nt5dc3	4803.14	3679.35	6324.9	7131.77	4695.35	5995.73	8	8	8	8	8	8	1.20364	0.388823	0.00162081	0.00301135	0.00162081	0.00301135	0	0	0	0
Thoc1	73861.6	79627.1	74866	74111.5	71317.2	81171.8	44159.4	51561.1	63114.6	101813	116154	103691	0.992318	0.872885	0.695563	0.0161461	1.40859	0.00301293	0	0	0	0
Asah1	651980	554275	597002	516031	533666	578588	229291	290541	252931	426911	385007	392429	0.902969	0.160079	0.428538	0.000506058	0.667874	0.00302233	0	0	0	0
Dlat	505005	557754	568123	543060	505575	500994	432187	467602	461740	402858	416786	422588	0.950178	0.316021	0.834842	0.0160325	0.761693	0.00315018	0	0	0	0
Eif1ad	353373	323342	325232	311938	308150	293078	8	11034.3	8	271914	250055	259090	0.911391	0.0587302	0.0110289	5.82021e-06	0.779542	0.00315388	0	0	0	0
Acot2	54238	58034.7	60356.7	53443.9	60717.8	60249.2	5428.16	10516.1	7647.52	25739	11025.8	28271.6	1.01032	0.850298	0.136662	2.77835e-05	0.37674	0.00318538	0	0	0	0
Ogdh	527408	516094	561804	509592	491973	500635	383505	436465	426704	415617	343070	368207	0.935772	0.0789398	0.776596	0.00495263	0.70198	0.00324953	0	0	0	0
Atp5j	2.67604e+06	2.57185e+06	2.74728e+06	2.6726e+06	2.48506e+06	2.57299e+06	1.52929e+06	1.66125e+06	1.43325e+06	2.11914e+06	1.91081e+06	2.17382e+06	0.966915	0.301345	0.578323	0.000175847	0.775941	0.00326527	0	0	0	0
Napa	1.15512e+06	1.0616e+06	1.13807e+06	1.22392e+06	1.18551e+06	1.11522e+06	806291	858983	836427	930167	854449	891308	1.05064	0.257273	0.745712	0.000946732	0.797644	0.00331325	0	0	0	0
Ndufaf7	51284.8	44759.1	45455.4	20450.7	19703.7	36334.6	22199.3	16242.5	7099.78	23456.4	30568.2	20973.7	0.540561	0.0202401	0.32185	0.00274693	0.530026	0.00332565	0	0	0	0
Mrps6	127326	138252	109117	138787	147006	34064.5	139851	137009	158328	35457.3	48729.5	64935.9	0.853647	0.65005	1.16145	0.135581	0.397985	0.00334694	0	0	0	0
LOC102642752	2.7341e+06	2.79828e+06	2.79851e+06	2.70362e+06	2.66692e+06	2.02687e+06	2.23647e+06	2.14222e+06	2.07145e+06	2.44989e+06	2.29484e+06	2.20968e+06	0.88795	0.231499	0.774244	0.000279318	0.834772	0.00335724	0	0	0	0
Gm9825	161862	174481	155744	126000	146156	116125	109455	127254	146159	124004	130961	127239	0.789049	0.0293358	0.778049	0.0381271	0.776698	0.00336352	0	0	0	0
Ubap2l	360558	369513	361579	405803	373409	358604	193709	181124	208147	314353	296553	323793	1.04229	0.340105	0.534035	3.39727e-05	0.856225	0.0034941	0	0	0	0
Clpp	554724	547813	514898	570955	503080	528582	270507	250724	310034	454401	411809	428264	0.990839	0.842464	0.51394	0.000252057	0.800325	0.00351016	0	0	0	0
Slc25a5	8.05e+06	8.37169e+06	8.15025e+06	8.3779e+06	8.07556e+06	7.25779e+06	7.33742e+06	7.35249e+06	7.06623e+06	6.50269e+06	6.14684e+06	5.33935e+06	0.964973	0.455792	0.885406	0.0021248	0.732091	0.0035545	0	0	0	0
Nvl	20846.3	23528.1	24006.9	14218.1	25566.7	31026.2	7812.57	9610.22	9547.44	14921.9	10203.7	11171.2	1.03553	0.880289	0.394409	0.000272755	0.5308	0.00357498	0	0	0	0
Ppp1r11	258629	248804	237612	280884	246233	329976	100329	63398.7	106171	295076	290914	284447	1.15039	0.210092	0.362259	0.000421068	1.1683	0.00357866	0	0	0	0
Mecp2	37286.1	38627.7	44798.2	30452.5	30738.4	60788.3	17349.1	5800.8	13026.5	63181.1	60248.4	55632.9	1.0105	0.969332	0.299692	0.00231873	1.48339	0.00366063	0	0	0	0
Vti1a	50865.1	48707.5	50630.1	44277.8	40907.6	43567.2	8	8	8	24399.6	24556.1	35151.9	0.857191	0.00439132	0.000159784	2.08157e-07	0.559961	0.00369722	0	0	0	0
Bop1	129737	133458	129459	134849	139652	121837	73964.3	90193.1	84878.4	96771.8	103814	111426	1.00938	0.833543	0.634237	0.000638422	0.794622	0.00370518	0	0	0	0
Plcg2	275190	264873	292659	272090	261281	266953	336193	346701	365314	325767	329850	326623	0.961094	0.281809	1.25877	0.00363463	1.17955	0.00370954	0	0	0	0
Tbl3	151375	151582	164024	128323	146258	167830	92653.8	113221	112531	129899	123775	119560	0.947387	0.537613	0.681839	0.00335898	0.79925	0.00372045	0	0	0	0
Prpf19	910844	1.07572e+06	952867	783752	762886	805795	685419	738371	676248	691830	660378	673375	0.800302	0.0185057	0.714436	0.00622356	0.689107	0.00375261	0	0	0	0
Slc25a11	701881	673137	709823	705289	634646	655910	654689	653911	625998	492674	576129	506892	0.957313	0.278989	0.927936	0.0265438	0.755787	0.00378138	0	0	0	0
Pdia4	1.28427e+06	1.29384e+06	1.41532e+06	2.89304e+06	2.70378e+06	2.86037e+06	943796	787182	882170	1.62628e+06	1.57221e+06	1.63343e+06	2.11777	3.24713e-05	0.654362	0.00176858	1.20996	0.00382569	0	0	0	0
Adssl1	782334	825206	713129	753365	638761	758400	637135	928481	789556	1.05721e+06	1.09749e+06	988481	0.926684	0.327734	1.01487	0.904747	1.35443	0.00385104	0	0	0	0
Sfxn1	1.38755e+06	1.32655e+06	1.41739e+06	1.33721e+06	1.19941e+06	1.20748e+06	567198	536899	550738	1.18761e+06	1.2035e+06	1.22387e+06	0.906234	0.0681112	0.400542	8.0273e-06	0.874981	0.00389421	0	0	0	0
Amfr	21712.6	19742.3	16607.3	48893.1	22043.2	22893.6	13713.7	14534.5	10502.4	9757.69	10072.5	7305.79	1.61603	0.253029	0.667399	0.028941	0.467361	0.00393696	0	0	0	0
Rrp7a	274497	239748	246201	305300	227870	197541	130733	124200	91851	191390	186364	189961	0.960896	0.783978	0.456026	0.00101434	0.746554	0.00397401	0	0	0	0
Ranbp3	374463	384166	399201	326839	352318	403038	77352	54022.4	83280.2	334131	310162	329713	0.934675	0.344177	0.185394	1.05315e-05	0.841234	0.00400137	0	0	0	0
AU022252	8	8	8	8	8	8	8	8	8	19440.5	14677.5	26362.1	1	#DIV/0!	1	#DIV/0!	2520.01	0.00402629	0	0	0	0
Hibch	391038	368022	410674	391460	350177	358347	225063	211098	275478	314011	309558	289546	0.940371	0.25794	0.608377	0.00272067	0.780618	0.00406902	0	0	0	0
1810026J23Rik	33968.2	35038.3	35272.2	31775.5	26825.8	23484.9	17487.1	22865.7	13390.7	25983.3	25689.5	20555.6	0.787181	0.0387824	0.515384	0.0037091	0.692648	0.00410149	0	0	0	0
Fam175b	64361.6	76619.6	67192	74987.1	55623.3	53024.4	28897.5	40194.7	35126.6	47849	43965.2	47446.5	0.882125	0.356648	0.500635	0.0021752	0.668966	0.00417499	0	0	0	0
Txnl4a	32813.2	21074.5	26700.9	44632.6	58518.7	42840.2	15884.6	8	8	49803.2	62110.6	55325.7	1.81156	0.0221282	0.197306	0.0265114	2.07523	0.004189	0	0	0	0
Eif1	2.66756e+06	2.52386e+06	2.40142e+06	2.48438e+06	2.39145e+06	2.71814e+06	691744	631209	666130	1.84522e+06	1.40363e+06	1.39047e+06	1.00015	0.997741	0.261968	1.88619e-05	0.611012	0.00423848	0	0	0	0
Gipc1	142126	157535	167501	135027	158789	148204	120876	95273.8	95543.1	106178	86697.5	77614.5	0.946182	0.452731	0.667206	0.00998095	0.579007	0.00425256	0	0	0	0
Hn1	336739	316248	330381	235015	366745	260706	12770.3	13931.5	45421.3	236029	266050	268825	0.877053	0.378851	0.0733429	1.59103e-05	0.783943	0.00427844	0	0	0	0
Sync	12246.7	19899	12325	16557.6	10840.5	14359.5	7547.38	7791.27	6911.1	8	8	8	0.938993	0.780581	0.500325	0.0439786	0.000539682	0.00429154	0	0	0	0
Tpd52	798287	822566	797491	699642	605214	661301	146561	50427.5	153177	923900	982215	1.01957e+06	0.813018	0.00623227	0.144796	3.57796e-05	1.20979	0.00432452	0	0	0	0
Uqcrc2	1.52282e+06	1.46632e+06	1.64927e+06	1.60737e+06	1.55509e+06	1.54095e+06	1.71709e+06	1.75836e+06	1.76757e+06	1.18893e+06	1.22759e+06	1.11477e+06	1.01401	0.726517	1.13035	0.0231299	0.761314	0.00434042	0	0	0	0
Slc25a4	2.16974e+06	2.37404e+06	2.5178e+06	2.38614e+06	2.23843e+06	2.308e+06	2.16666e+06	1.19002e+06	1.48633e+06	1.76872e+06	1.66869e+06	1.55179e+06	0.98173	0.714845	0.685825	0.0731666	0.706529	0.00436168	0	0	0	0
Raly	464590	468963	492007	431414	465034	468834	261211	302845	323780	400787	372811	348106	0.957716	0.241283	0.622798	0.000901236	0.786851	0.00436665	0	0	0	0
F13a1	2.41766e+06	2.14331e+06	2.45531e+06	2.34274e+06	2.01423e+06	2.35446e+06	737207	657059	842895	3.63896e+06	3.17588e+06	3.24379e+06	0.956553	0.531844	0.318853	0.000142335	1.43362	0.00437933	0	0	0	0
Tmed8	8	8	8	8	3900.59	3794.29	2331.5	2244.22	2971.17	5397.02	2887.78	4777.21	320.953	0.116193	314.454	0.000396152	544.25	0.00450929	0	0	0	0
Selenbp1	2.91115e+06	2.71583e+06	2.854e+06	2.96653e+06	2.89264e+06	2.98259e+06	662648	453900	659954	3.25128e+06	3.18469e+06	3.35599e+06	1.04254	0.134566	0.209469	1.5772e-05	1.15458	0.00463741	0	0	0	0
Mat2a	612638	614656	654718	698683	662002	720265	394302	403243	440839	508324	462177	522256	1.1057	0.0385408	0.65801	0.000409591	0.793171	0.00466865	0	0	0	0
Myh9	1.28652e+06	1.24818e+06	1.21926e+06	1.25364e+06	1.1787e+06	1.26901e+06	1.13305e+06	1.29412e+06	1.31144e+06	1.5637e+06	1.67484e+06	1.81814e+06	0.985984	0.633421	0.995909	0.936151	1.34702	0.00468129	0	0	0	0
Usp18	19457.3	29768.7	35481.7	40607.5	51928	36479.4	105532	112751	113021	8	8	2952.21	1.52306	0.0882152	3.91114	0.000100269	0.0350407	0.00471901	0	0	0	0
Acat2	409646	401568	346069	522347	418005	437718	546856	459243	407470	493681	510167	523272	1.19078	0.122881	1.22146	0.132518	1.31957	0.00476971	0	0	0	0
Skap2	30740.1	19312.7	15324.7	32271	13872.9	18380.7	52978.4	35342.2	60407.8	57122.8	66525.3	51083.9	0.986955	0.97044	2.27492	0.0337065	2.67267	0.00481315	0	0	0	0
Ezr	54983.9	79744.6	70181.7	93168.1	60530.4	101327	88788.1	72988.8	100271	118463	122279	143307	1.24457	0.310494	1.27884	0.149721	1.87423	0.00482947	0	0	0	0
Dnase2a	107400	105263	95987.3	111003	99960.7	101425	24685.1	25890.4	13437.6	79932.9	71041.8	65742.8	1.01211	0.81275	0.207396	0.000103416	0.702144	0.00483119	0	0	0	0
Zfp622	240490	267527	241422	330381	351239	344790	98784.3	110020	151478	175710	123119	152255	1.36957	0.00102616	0.480737	0.00209587	0.601895	0.00483564	0	0	0	0
Pes1	106786	111877	124759	118921	121112	109822	87209.4	80306.7	88656.4	81877.4	78713.5	85891	1.01873	0.753244	0.74594	0.0080482	0.717722	0.00488936	0	0	0	0
Taco1	8	8179.16	6409.35	18042.1	22468.6	20899.8	18756.6	36099	25521.9	27904.6	36762.3	45951.5	4.2072	0.00507859	5.50663	0.0175564	7.57841	0.00516928	0	0	0	0
Rwdd4a	146541	153377	148980	70809	147922	99761.7	114816	102216	115160	77310	92499.3	111479	0.7095	0.126511	0.74002	0.00116757	0.626622	0.00518992	0	0	0	0
Pitrm1	241414	261786	243116	253725	303910	248024	125245	133272	135211	202580	208872	213822	1.07951	0.354723	0.527562	8.25916e-05	0.837813	0.00521253	0	0	0	0
Fam195a	8	8	8	44940.4	53720.5	20376.8	8	8871.32	11884.5	52408.8	28952.6	35103.4	4959.9	0.0164605	865.161	0.124444	4852.7	0.00523278	0	0	0	0
Clta	1.32628e+06	1.32152e+06	1.34284e+06	1.50562e+06	1.41488e+06	1.17538e+06	830720	1.13157e+06	899947	1.19538e+06	1.07084e+06	1.11318e+06	1.02637	0.740255	0.717238	0.0145594	0.846833	0.00537058	0	0	0	0
Vps45	67956.9	67552.4	73596.3	85062.7	85301.9	71172.2	61944.4	79176.1	62447.8	90295.1	82181.8	86961.5	1.1551	0.099557	0.973519	0.773301	1.2407	0.00537313	0	0	0	0
Ap1m1	237546	244998	259535	268366	271511	259897	233928	236105	267113	295052	302757	283705	1.07775	0.0585568	0.993352	0.901779	1.1879	0.00544899	0	0	0	0
Rpl21	4.93725e+06	5.24891e+06	4.94695e+06	5.07989e+06	4.92671e+06	4.29211e+06	2.71482e+06	2.67365e+06	2.95845e+06	4.08813e+06	4.34868e+06	3.86749e+06	0.944863	0.348203	0.551567	7.54757e-05	0.813072	0.00546415	0	0	0	0
Tufm	2.13042e+06	2.20369e+06	2.21354e+06	2.1451e+06	2.09103e+06	2.29217e+06	1.59245e+06	1.58384e+06	1.56683e+06	1.80423e+06	1.57106e+06	1.81112e+06	0.997046	0.926405	0.7244	2.50327e-05	0.792103	0.0054788	0	0	0	0
Grn	381558	369173	370889	391169	390157	409983	164379	178169	152483	308468	296676	257454	1.06213	0.0366218	0.441354	1.53234e-05	0.769066	0.00557782	0	0	0	0
Usp39	109969	96898.1	105093	93544.2	93949.7	100539	83594.2	96360.9	100453	129947	132602	144339	0.923302	0.146634	0.898858	0.172983	1.30429	0.00562102	0	0	0	0
Mlkl	165642	143357	140339	142566	128955	121054	356235	372985	396388	88243.9	82673.5	106018	0.873676	0.135913	2.50504	8.98864e-05	0.61632	0.00568895	0	0	0	0
Nrbf2	8	8	8	24076	12198.4	8771.51	8	8	8	10650.1	5516.24	7879.89	1876.91	0.0317836	1	#DIV/0!	1001.93	0.00570204	0	0	0	0
Vtn	74670.5	67445	113277	72464	83043.6	74883.9	508054	446404	464839	10698.6	8808.07	5307.87	0.902109	0.59825	5.55732	7.43598e-05	0.0971624	0.00580933	0	0	0	0
Mdh2	1.05776e+07	1.02255e+07	1.08226e+07	1.04675e+07	1.01527e+07	1.0712e+07	8.41123e+06	9.54895e+06	8.49125e+06	8.67384e+06	8.53097e+06	7.40438e+06	0.990718	0.701036	0.83639	0.0131253	0.778139	0.00589081	0	0	0	0
Rps9	6.46738e+06	6.75815e+06	6.97915e+06	6.03459e+06	6.50929e+06	6.75891e+06	4.48686e+06	5.35489e+06	5.77076e+06	5.32353e+06	4.87335e+06	5.658e+06	0.955362	0.310328	0.772717	0.0196331	0.784713	0.00591307	0	0	0	0
Actr10	61555.7	55340.3	51099.7	139608	39874.2	94979.9	60843.3	103557	99833.6	91666.5	122669	105332	1.63375	0.288242	1.57286	0.0836248	1.90284	0.00593174	0	0	0	0
Rpl27	8.73493e+06	8.03926e+06	8.20144e+06	8.99227e+06	8.10374e+06	8.00795e+06	7.04686e+06	7.10961e+06	7.28936e+06	7.26597e+06	7.13166e+06	6.98549e+06	1.00514	0.91519	0.85867	0.0061217	0.856159	0.00601647	0	0	0	0
Scyl1	77840.6	82599.8	80609.4	69342.7	87411.8	57104.8	52005.9	74273.3	54691.9	49898.9	63800.7	58837.2	0.8872	0.366579	0.750763	0.0488105	0.715772	0.00601735	0	0	0	0
Ube2m	579147	594300	589676	681126	436579	619523	290187	177852	406379	449936	410466	328318	0.985313	0.912261	0.495949	0.0109908	0.674213	0.00607199	0	0	0	0
Arg1	9.4005e+06	9.43802e+06	1.15163e+07	3.16824e+07	2.90855e+07	3.33039e+07	3.29125e+06	1.89739e+06	2.95943e+06	1.67301e+07	1.44465e+07	1.48961e+07	3.09907	0.000114319	0.268427	0.000817673	1.5178	0.00607951	0	0	0	0
Cox17	1.06347e+06	1.08529e+06	971170	1.13034e+06	1.10562e+06	1.09829e+06	82193.3	60310.2	86233.5	848169	763412	824367	1.0687	0.120382	0.0733148	1.1435e-05	0.78077	0.00614464	0	0	0	0
Cyb5r1	951870	892417	1.08467e+06	821623	786260	956333	135257	282573	123871	624355	487937	379932	0.87547	0.189045	0.184947	0.000480695	0.509473	0.00617493	0	0	0	0
Creld1	14399.6	13119.2	15498.2	10421.8	11091.8	11253.6	7447.5	7301.39	17602.8	8123.29	8306.68	4585.79	0.761726	0.00958515	0.752068	0.364531	0.488545	0.00622511	0	0	0	0
Mrps26	142129	137227	142232	91581.5	163280	146089	101593	88615	96150.4	107757	101243	120333	0.951049	0.766835	0.679239	0.000392319	0.781172	0.00623327	0	0	0	0
Psap	3.79375e+06	3.47573e+06	3.33255e+06	3.87892e+06	3.52775e+06	3.36651e+06	1.32584e+06	992374	795674	2.61219e+06	2.08059e+06	1.89629e+06	1.01614	0.793206	0.293707	0.000267153	0.621492	0.00624813	0	0	0	0
Ncl	1.02674e+07	1.0644e+07	9.63309e+06	1.04254e+07	1.00441e+07	1.01384e+07	6.77461e+06	6.82366e+06	6.89999e+06	8.54662e+06	7.62489e+06	7.5936e+06	1.00207	0.94999	0.671094	0.000353593	0.778047	0.00626354	0	0	0	0
Nfs1	266472	300608	270278	259477	282115	206326	145118	180617	198975	191379	217933	178692	0.893188	0.297679	0.626625	0.00552992	0.702214	0.00628219	0	0	0	0
Sash1	5700.7	7463.92	8	2952.15	6448.46	4921.05	9312.69	11589.4	11142.3	15535.9	17415.5	16573.7	1.08723	0.884134	2.43265	0.0557456	3.7597	0.00635994	0	0	0	0
Arsa	12278.9	6145.6	11186.1	10598.2	6052.01	5573.55	8	8	8	8	8	8	0.750533	0.376307	0.000810521	0.00642157	0.000810521	0.00642157	0	0	0	0
Gpt	190209	190981	222182	236076	218849	179322	8120.78	9683.52	7818.44	150166	132451	136372	1.05117	0.631106	0.0424659	5.29175e-05	0.694413	0.00652192	0	0	0	0
Gabarapl2	8	8	21499.6	115978	18395.7	160590	4968.5	4326.07	5145.07	90144	97110.2	57040.3	13.7093	0.0990892	0.671123	0.758629	11.3543	0.00652528	0	0	0	0
Gps1	219822	210101	226099	218674	191895	259590	146717	147650	176970	187006	179463	193514	1.02155	0.827207	0.718476	0.00495177	0.853605	0.0065897	0	0	0	0
Abcd2	54948.8	58781.2	49072.9	102257	64569.5	99020.1	64889.3	75378.2	98884.1	30351.7	38078.8	26870.8	1.63293	0.0501623	1.46896	0.0713745	0.585378	0.00665105	0	0	0	0
Ddx46	133485	137991	130820	126736	108367	123270	145864	135325	153774	107820	113123	119561	0.890818	0.0715387	1.0812	0.130635	0.8464	0.0066739	0	0	0	0
Gusb	617407	781585	744776	804365	748215	689592	274137	303666	331690	459600	379629	324179	1.0459	0.612317	0.42425	0.00142577	0.542693	0.00672229	0	0	0	0
Por	475068	443022	454587	461359	415351	396265	480444	513825	573791	412800	399476	403016	0.927367	0.196583	1.14234	0.0870873	0.885345	0.00673256	0	0	0	0
Atp5j2	724615	788494	797836	750130	705871	781200	694560	738895	745378	649475	637992	600354	0.96809	0.481831	0.942832	0.190973	0.816904	0.00673555	0	0	0	0
Supt5	127918	116992	107765	100427	109558	86309	81501	81274.6	73880.6	78523.6	64316.3	83609.5	0.840131	0.102984	0.67103	0.00365356	0.64209	0.0068358	0	0	0	0
Nek11	40686.9	45223.7	36045	27477.4	8	8	17051.5	8	8	8	18561.8	8	0.225437	0.0298413	0.139948	0.00506594	0.152332	0.00687878	0	0	0	0
Rabep1	107652	97391.2	111288	91301.1	103829	109148	99849.3	91322.7	89582.3	85706.6	82311.4	81673.8	0.961898	0.582697	0.887534	0.086059	0.789337	0.00692307	0	0	0	0
Apex1	185577	169318	185378	215067	210957	203684	542907	643516	740310	151401	151494	153860	1.16554	0.00925149	3.56622	0.0012786	0.845416	0.00692709	0	0	0	0
'Sept9	156988	178509	170391	169919	187671	179780	166219	196119	177585	199109	202129	201740	1.06223	0.265215	1.06728	0.350301	1.19192	0.00698263	0	0	0	0
Bzw1	868286	848934	885719	623452	788077	816416	862862	991099	970123	566963	611190	718728	0.855934	0.110165	1.08496	0.147416	0.728746	0.00706429	0	0	0	0
Cyc1	711024	658555	684401	718867	692499	658305	607065	578369	722877	509351	493742	581181	1.00764	0.832469	0.929079	0.357127	0.771319	0.00713968	0	0	0	0
Tmsb4x	1.90596e+07	1.93074e+07	1.87332e+07	2.14176e+07	2.04575e+07	2.14247e+07	2.50949e+06	1.55203e+06	1.90653e+06	2.30981e+07	2.66317e+07	2.38519e+07	1.10857	0.00464246	0.104519	7.93295e-07	1.28864	0.00721721	0	0	0	0
Ddx3y	66853.6	59243.4	58939.4	55489	60175.5	52537.5	65990.9	92395.1	66308.3	38797.4	47942.5	41531.8	0.909021	0.175476	1.21432	0.220962	0.693224	0.00723875	0	0	0	0
BC017643	155325	172061	167445	203623	195728	203475	154009	122708	62215	95958.3	108488	60462.6	1.21825	0.00307294	0.684945	0.130752	0.535353	0.00731139	0	0	0	0
Adpgk	79166.4	62230.7	67985.3	69494.9	56308.3	72683	9236.04	8609.92	9140.39	45868.6	44185	43585.8	0.94796	0.634043	0.128885	0.000257535	0.638256	0.00732932	0	0	0	0
Scarb2	59940.9	42914.7	70889.1	67406.8	79383.4	71786.6	39314.4	46444	60143.9	104336	108175	128707	1.25803	0.166902	0.839751	0.413439	1.9639	0.00736557	0	0	0	0
4833439L19Rik	1.33603e+06	1.31441e+06	1.26462e+06	1.29773e+06	1.19471e+06	1.33626e+06	9862.57	895411	1.03384e+06	1.03524e+06	904459	1.08933e+06	0.977943	0.575268	0.495297	0.109817	0.773687	0.00737481	0	0	0	0
Dlst	694211	620062	670966	697105	658085	710680	464161	369102	460927	557555	518974	538635	1.04062	0.375544	0.651906	0.00376994	0.813587	0.0073774	0	0	0	0
Hexb	181933	199874	218437	263791	230245	261485	99682.9	134446	127056	277919	325897	280121	1.25869	0.0266049	0.601731	0.00593389	1.47263	0.00741374	0	0	0	0
Zc3hav1	136887	128177	135711	165375	167626	169599	119667	132421	155153	110564	88671.6	97436.8	1.25407	0.000343013	1.01613	0.850612	0.740247	0.00742144	0	0	0	0
Alcam	162926	164391	159590	186702	145364	169443	101216	107443	94143.2	127156	101609	127506	1.02999	0.707421	0.621889	0.000115642	0.731702	0.00743711	0	0	0	0
Stat3	86062	70523.3	94897.2	80419.6	88802.2	76454	243314	282709	296981	118387	125131	133545	0.97691	0.820725	3.27261	0.000409503	1.49936	0.00746924	0	0	0	0
Mapk7	10837.3	11416.3	9302.79	5935.94	9467.96	8	3455.19	5381.87	5416.41	4674.58	7090.83	4997.27	0.488391	0.130102	0.451681	0.00309904	0.531197	0.00747087	0	0	0	0
Eif4g2	283239	323176	306599	299166	323643	318167	246900	244536	259665	243797	202738	214871	1.03063	0.53519	0.822661	0.0124733	0.724421	0.00754454	0	0	0	0
Tor1aip2	48712.6	43273.1	53273.3	65014.3	48563.1	47204.8	26770.2	22685.1	27516.5	19368.5	25250	31804.9	1.10687	0.464923	0.529893	0.0022061	0.526119	0.00761479	0	0	0	0
Tars2	162430	149091	148108	119487	159212	120758	100231	84977.2	80804.1	117628	124675	104123	0.869087	0.220566	0.578754	0.00100042	0.753707	0.00766224	0	0	0	0
Rps3	1.17944e+07	1.1398e+07	1.1394e+07	1.14387e+07	1.07744e+07	1.10181e+07	8.24791e+06	9.12839e+06	8.92928e+06	1.0598e+07	9.87461e+06	9.77721e+06	0.960816	0.127092	0.760576	0.000753846	0.874615	0.00766273	0	0	0	0
Fabp4	2.13591e+06	1.37475e+06	1.68277e+06	1.90091e+06	1.61141e+06	2.63643e+06	284155	194586	266613	3.85462e+06	3.01782e+06	3.26639e+06	1.18395	0.445586	0.143519	0.00264557	1.95224	0.00770166	0	0	0	0
Chchd3	1.02769e+06	946578	991279	1.05066e+06	1.06154e+06	1.09469e+06	679524	645101	702210	642448	772013	787258	1.08138	0.0404699	0.683461	0.000403828	0.742433	0.00783903	0	0	0	0
Tfdp1	8	8	8	8	8	8	6738.25	8	8	12319.3	6686.42	14100.5	1	#DIV/0!	281.427	0.373901	1379.43	0.00784383	0	0	0	0
Nploc4	141390	154316	138094	153721	127854	119501	123541	150708	136776	113143	109158	121321	0.924563	0.393899	0.947498	0.459015	0.792122	0.00792867	0	0	0	0
Aamp	107321	113778	105279	99783.8	114351	117174	45751.2	25791	56100.8	79987	49888.7	62043.7	1.01511	0.796603	0.39109	0.00201753	0.588028	0.00792908	0	0	0	0
Cfp	5146.28	8410.21	10851.8	11839	11234.5	13801.5	8	8	8	8	8	8	1.51076	0.085105	0.000983274	0.00794085	0.000983274	0.00794085	0	0	0	0
Krt79	8	8	8	6956.08	11014.2	8	8	8	3780.41	6023.02	12780.5	10718.3	749.096	0.136027	158.184	0.373901	1230.08	0.00794302	0	0	0	0
Aldoc	2.42071e+06	2.33775e+06	2.31488e+06	2.46343e+06	2.12653e+06	2.50644e+06	726745	679165	788286	2.64903e+06	2.54494e+06	2.70044e+06	1.00326	0.95366	0.310207	3.52036e-06	1.11608	0.0080703	0	0	0	0
Cd68	418114	399517	349250	320667	324157	327834	323128	386876	322755	287110	271573	237004	0.833554	0.0351243	0.885059	0.205692	0.681893	0.00814883	0	0	0	0
Atp6v0d1	1.89121e+06	1.96448e+06	1.7678e+06	1.84404e+06	1.60531e+06	1.784e+06	1.26118e+06	1.37506e+06	1.34156e+06	1.60615e+06	1.46788e+06	1.52375e+06	0.930622	0.22968	0.707354	0.00118437	0.817602	0.00815201	0	0	0	0
Kpna3	263023	235945	254590	227955	368894	269126	349170	342336	350015	195000	214122	201943	1.14918	0.428723	1.38214	0.000328588	0.810907	0.00823569	0	0	0	0
Mrpl42	25143.2	30973.5	49268.5	8	8	8	16023.3	60571.5	70591.9	8	8	8	0.000227736	0.00844633	1.39665	0.488336	0.000227736	0.00844633	0	0	0	0
Hmgb2	951422	784313	772204	1.02616e+06	1.03534e+06	834675	247222	188541	186966	1.10151e+06	1.13483e+06	1.11933e+06	1.1548	0.212409	0.248303	0.000505061	1.33802	0.00852102	0	0	0	0
Yipf5	22338.7	24718.9	23254.2	28557.7	22422.9	23319.2	31472.5	25603.5	24613.4	18194.9	16140.7	19298.4	1.05672	0.549217	1.16182	0.167149	0.762803	0.00859352	0	0	0	0
Ube2e1	41186.8	57455.6	44032.3	7996.78	33776.7	20342.1	21383.8	31267.1	43595.8	10043.5	8	20560	0.435365	0.0402814	0.674589	0.130453	0.214555	0.0086	0	0	0	0
Ankrd44	363985	306837	286824	332987	325878	230794	235903	126666	150548	212688	206453	185897	0.929005	0.60343	0.535811	0.0214688	0.631797	0.00865732	0	0	0	0
Hnrnpu	3.00412e+06	3.21743e+06	3.01247e+06	3.30607e+06	3.1162e+06	3.14163e+06	2.08171e+06	2.1949e+06	2.1904e+06	2.75225e+06	2.65307e+06	2.56902e+06	1.03573	0.296576	0.700346	0.000307088	0.863582	0.00868177	0	0	0	0
Fes	8668.93	7781.8	6650.56	9675.97	6106.22	7325.08	17217.4	19474.1	9177.87	11230.1	12067.2	13925.6	1.00026	0.998755	1.98557	0.0753697	1.61129	0.00886762	0	0	0	0
Mthfd1l	292505	240281	268289	354910	239704	269620	198971	188561	166324	185309	192313	200030	1.07884	0.606033	0.691391	0.010001	0.721096	0.00896569	0	0	0	0
Suclg1	514583	459992	492353	501479	450918	420876	403328	404023	425082	402014	358464	328428	0.936155	0.332778	0.840146	0.0108494	0.742304	0.00905537	0	0	0	0
Mrpl12	873306	844980	767512	895105	772793	765937	560728	555198	450995	687547	617406	608202	0.979097	0.758193	0.63035	0.00301968	0.769634	0.00909445	0	0	0	0
Pnpla7	64898.2	49903.3	61225.7	37851.2	36143	50276.9	17110.4	18720.8	10424.9	26079.2	37555.9	23205.5	0.705977	0.0529334	0.262778	0.00112262	0.493337	0.00913485	0	0	0	0
Try10	43615	44585	43963.7	35802.3	40321.8	8	37679	24803.2	21307	33921.1	32134	38600.8	0.576044	0.216956	0.63398	0.0318553	0.791866	0.00927344	0	0	0	0
Orc4	5380.4	9149.46	8860.7	8	8	3415.39	6477.84	7109.67	12873.6	2539.77	8	8	0.1467	0.0160365	1.13127	0.687853	0.109265	0.00927523	0	0	0	0
Eif4ebp2	108761	92895.4	55170.3	108020	105623	170942	8	8	8	166223	154265	173431	1.49745	0.185211	9.34482e-05	0.00574599	1.92316	0.00937155	0	0	0	0
Prcp	41979.2	25025.7	26238	34394.5	23246.5	42472.3	15214.8	17910.8	9000.42	8	8	7948.9	1.07368	0.783727	0.451789	0.0483306	0.0854211	0.00941611	0	0	0	0
Ensa	222459	230935	241771	221452	212506	271534	15537.7	12487.4	19011	497089	353846	476667	1.01486	0.86642	0.0676618	3.31585e-06	1.90977	0.0094743	0	0	0	0
Esyt1	317316	259181	269384	312907	338588	311214	305199	257045	275343	388520	384584	357836	1.13811	0.123227	0.990194	0.909176	1.337	0.00952211	0	0	0	0
Arhgap25	15155.9	16057.7	19735	31916.6	16930.7	14195.1	6310.81	12711.3	8	27212.4	33208.6	26395	1.23737	0.517292	0.373516	0.053517	1.70399	0.00957099	0	0	0	0
Htatip2	245109	227690	255842	276670	193005	232051	146275	190623	129616	182702	180470	139838	0.96306	0.74294	0.640251	0.0119147	0.69034	0.00964511	0	0	0	0
Alb	6.73175e+06	7.41397e+06	7.33463e+06	7.88215e+06	7.38151e+06	7.05923e+06	2.42204e+07	2.83085e+07	2.77739e+07	6.1799e+06	6.03587e+06	5.72614e+06	1.03922	0.432388	3.73843	0.000112928	0.835271	0.00965641	0	1	0	0
Ndufs2	188840	185513	177665	188269	197106	172633	132442	192886	214897	132661	134124	158699	1.01085	0.812582	0.978636	0.882067	0.770779	0.00966869	0	0	0	0
Ergic1	450176	441371	438429	335843	396936	368160	284375	344961	261536	288393	366530	275305	0.827789	0.0132376	0.669841	0.0043339	0.699433	0.00970917	0	0	0	0
Sdhb	644964	681224	638768	727349	671076	681641	491971	466937	577004	487931	520617	571344	1.05858	0.152629	0.781652	0.0162678	0.804034	0.00971065	0	0	0	0
Cnbp	3.24234e+06	2.95109e+06	2.99895e+06	3.0672e+06	2.83555e+06	2.6255e+06	1.12191e+06	1.0197e+06	1.07342e+06	2.52733e+06	2.15829e+06	2.47324e+06	0.927751	0.229401	0.349749	3.03926e-05	0.778781	0.00975698	0	0	0	0
Sf3a3	257940	246278	252076	224021	234516	251446	212032	201071	200813	235721	236177	229915	0.938767	0.14958	0.811745	0.000687775	0.927963	0.0098196	0	0	0	0
Stard5	103933	91202.3	90111.6	117435	64753.1	185778	142261	64291.8	150600	155058	129750	168007	1.28999	0.478549	1.25208	0.437834	1.58745	0.00984876	0	0	0	0
Gls	182771	211302	213392	203586	203333	195674	163047	173943	164268	156243	157226	157089	0.991978	0.881332	0.825162	0.0276783	0.774625	0.00989518	0	0	0	0
Ubap2	39580.5	44290	37296.6	40213.2	16555.6	31496.8	21817.3	8598.36	8	28881.1	29830.8	23709.6	0.728462	0.202778	0.251088	0.0105306	0.68023	0.00997268	0	0	0	0
Aarsd1	103894	86661.5	82720.1	68731.6	80805.4	72635	47777.9	42486.3	55285.2	47552.5	31739.3	57348.1	0.812997	0.0830685	0.532611	0.00472192	0.500008	0.0100116	0	0	0	0
Tecpr1	165848	170970	179845	179937	166423	144944	107488	111184	110282	121550	101013	137570	0.950919	0.484272	0.636691	0.000122455	0.697039	0.0100305	0	0	0	0
Acot9	378153	331871	398693	439964	434014	431035	468497	473146	487787	279339	256887	225376	1.17705	0.0304347	1.28926	0.00656136	0.686922	0.010107	0	0	0	0
Aars	1.51084e+06	1.48906e+06	1.49778e+06	1.70802e+06	1.70807e+06	1.7082e+06	880465	897708	937507	1.37542e+06	1.22299e+06	1.25352e+06	1.13932	5.02499e-06	0.603797	5.06981e-06	0.856429	0.0101801	0	0	0	0
Nucb1	785953	799418	741954	817102	891964	835352	323162	408194	281709	638329	494548	494193	1.09328	0.0636935	0.435291	0.000437644	0.699116	0.0102268	0	0	0	0
Acy1	876303	911960	953285	840479	779787	900609	134976	76868.1	97874.7	782437	787696	822207	0.919509	0.150008	0.112972	8.4593e-06	0.872624	0.0103032	0	0	0	0
Elmo1	15171.2	12827	13999.8	12794.1	15597.4	9799.07	15256	17475.6	14935.2	7324.53	8	8	0.909344	0.520916	1.13498	0.145387	0.174783	0.0103044	0	0	0	0
Bicd2	7723.03	4855.53	9447.4	8368.27	12210.8	6595.27	901.736	3442.85	3815.95	1682.41	920.611	344.573	1.23374	0.465741	0.370496	0.0464418	0.133823	0.0103255	0	0	0	0
Akr1b7	181960	146000	136263	176384	128501	107086	66988.8	77497.4	75616.3	95160.6	57589.1	66771	0.887443	0.520477	0.474131	0.00467265	0.472878	0.0103969	0	0	0	0
Alkbh3	19583.8	14959.4	18563.5	19815.8	23035	10497.7	8	16741.5	18550.9	24501.7	27688.6	24672.1	1.00455	0.98494	0.664707	0.383308	1.44732	0.0104777	0	0	0	0
Creg1	254909	208292	203160	186008	225619	186726	68568	97768.6	8	153695	141397	140349	0.897941	0.341695	0.249631	0.0074814	0.653461	0.0106152	0	0	0	0
Myl6	5.30702e+06	5.09098e+06	5.15368e+06	5.37272e+06	5.25821e+06	5.10668e+06	3.26102e+06	3.46357e+06	3.5034e+06	5.48068e+06	5.69139e+06	5.57946e+06	1.01196	0.569957	0.657678	5.63325e-05	1.07715	0.010642	0	0	0	0
Otulin	106622	103837	104155	115651	88816.2	108754	95127.2	79764.8	92899.5	79317.7	77031.2	92377.4	0.995572	0.956999	0.851175	0.0328125	0.790576	0.0106698	0	0	0	0
Ddx56	92054.6	83225.3	82607.2	94784.9	91167.5	90930.1	39937.9	56619.2	52524.6	69536.8	56567.7	65483.3	1.07366	0.127152	0.578089	0.0034944	0.742914	0.0107186	0	0	0	0
Pdhb	859416	837608	934696	949707	898062	934319	645437	658144	597298	738591	652721	714178	1.05714	0.205134	0.722296	0.00218244	0.800043	0.0107988	0	0	0	0
Sh3glb1	242131	197592	222910	306611	280267	311925	327645	407785	416052	312602	278392	322725	1.35641	0.00826644	1.73774	0.00627132	1.37892	0.0108401	0	0	0	0
Ero1l	1.86507e+06	1.95559e+06	1.92142e+06	2.57243e+06	2.44805e+06	2.64199e+06	975359	1.05549e+06	1.01709e+06	1.58395e+06	1.75298e+06	1.60474e+06	1.33444	0.00051429	0.530807	1.38536e-05	0.860606	0.0108919	0	0	0	0
Anp32a	2.65086e+06	2.68948e+06	2.66187e+06	2.70281e+06	2.87641e+06	2.92651e+06	2.80496e+06	2.664e+06	3.2251e+06	3.07445e+06	2.96609e+06	2.84968e+06	1.06292	0.071095	1.08646	0.243918	1.11097	0.0108976	0	0	0	0
Ddx21	910614	855056	769930	867260	890274	906043	486127	624365	575811	674651	600035	639395	1.05047	0.371604	0.665051	0.00793856	0.754883	0.0109857	0	0	0	0
Hcls1	265066	256391	250352	256925	235244	210511	88943.9	76276.8	89216.3	216417	166363	184075	0.910433	0.176867	0.329664	8.94098e-06	0.73445	0.0110235	0	0	0	0
Lpp	86458.5	87011.3	88095	117264	129624	81263.4	47698.4	56902.1	76336.1	134446	112428	112665	1.25457	0.200933	0.691747	0.0335725	1.37457	0.0111267	0	0	0	0
Shtn1	392782	376829	337587	287725	354140	362793	147632	152301	179145	233563	212071	288118	0.907388	0.301424	0.432694	0.000394572	0.662711	0.011215	0	0	0	0
Mthfd2	175827	163936	196864	180419	168228	222269	100456	109732	99714.4	118952	78119.4	118227	1.0639	0.579639	0.5775	0.00173901	0.587555	0.0112351	0	0	0	0
Sub1	322202	383119	336061	351255	322295	345037	465133	512742	550656	222268	227962	270896	0.97811	0.728794	1.46779	0.00624213	0.69247	0.0112451	0	0	0	0
Trmt112	388036	374283	436630	508685	317439	383159	343319	354978	326411	244123	303323	296583	1.00862	0.956392	0.854672	0.0481892	0.703974	0.0112734	0	0	0	0
Atp5l	1.21845e+06	1.34787e+06	1.20968e+06	1.10858e+06	954243	1.19354e+06	1.0188e+06	903868	1.07557e+06	694916	940411	925302	0.862384	0.105423	0.794022	0.0183799	0.678132	0.0112866	0	0	0	0
Senp3	38863.2	44650.7	47407.8	49236.7	72734.8	67041.3	52512.1	60109.3	76473	73973.9	64297.7	87199.7	1.44371	0.0614716	1.44433	0.0610756	1.72218	0.0113384	0	0	0	0
Eif4g1	432002	431551	416782	465869	440602	463510	342625	383071	463814	392597	354527	372583	1.07002	0.0344774	0.929062	0.447375	0.874543	0.0113957	0	0	0	0
Vdac2	4.11437e+06	3.59064e+06	3.91669e+06	3.81129e+06	3.53284e+06	3.56719e+06	2.85543e+06	3.18551e+06	3.35287e+06	3.23368e+06	2.793e+06	2.81942e+06	0.938874	0.249845	0.808298	0.0245909	0.761171	0.0114485	0	0	0	0
Tomm40	454074	470827	490713	599023	512458	482887	437267	432340	447570	409144	388458	350548	1.12627	0.17716	0.930464	0.0462558	0.811062	0.0114938	0	0	0	0
Epb41l2	262199	228477	283209	306787	233024	302288	151906	178272	208049	330632	325768	349291	1.08814	0.472641	0.695486	0.0259508	1.29953	0.0115053	0	0	0	0
Arid1a	8126.97	7651.3	7152.9	7895.91	6528.92	7026.36	3526.49	2765.81	4077.67	6478.56	6350.45	6110.3	0.93546	0.369697	0.452222	0.000899152	0.82592	0.0115337	0	0	0	0
S100a11	1.06234e+06	1.54689e+06	1.13836e+06	1.43738e+06	1.81085e+06	889108	615338	789719	961288	1.86208e+06	1.96197e+06	1.96604e+06	1.104	0.693984	0.631431	0.0633326	1.54502	0.0115658	0	0	0	0
Rac1	2.91213e+06	2.96358e+06	2.94054e+06	2.93385e+06	2.99015e+06	2.79639e+06	2.48846e+06	2.52861e+06	2.51927e+06	2.80696e+06	2.67123e+06	2.6445e+06	0.989127	0.619381	0.854823	2.42704e-05	0.921331	0.0116192	0	0	0	0
Lsp1	708542	742598	684179	589553	541467	592343	42992.4	32207.1	55295.2	628054	569717	615259	0.807075	0.00438276	0.0611125	3.28959e-06	0.849068	0.011835	0	0	0	0
Pdhx	198860	196243	186210	215761	198873	208239	141544	117127	132807	163625	144697	127538	1.07149	0.0899875	0.673437	0.00146029	0.749786	0.0120311	0	0	0	0
Nxf1	89645.8	83723.9	93481	97323.5	98346.2	69509.2	62236	53602.1	53823.3	76267.7	69256.1	65304	0.993735	0.957657	0.635791	0.00128294	0.790059	0.0120467	0	0	0	0
Trim28	722980	709358	671170	696465	643322	662616	510655	499045	531565	601388	590617	519236	0.951935	0.199438	0.732712	0.000500903	0.813518	0.0121889	0	0	0	0
Cox7a2	2.0831e+06	2.1935e+06	2.20386e+06	2.21367e+06	1.89254e+06	1.9151e+06	1.31224e+06	1.35696e+06	1.34737e+06	1.50863e+06	1.62351e+06	1.06271e+06	0.929149	0.238164	0.619795	3.65266e-05	0.647308	0.0122044	0	0	0	0
Rps4x	4.53024e+06	5.1129e+06	4.83634e+06	4.82304e+06	4.79471e+06	4.61557e+06	3.90453e+06	4.22353e+06	4.54813e+06	4.097e+06	4.01128e+06	4.12988e+06	0.982999	0.672762	0.875459	0.074519	0.845207	0.0122045	0	0	0	0
Cmc1	197348	233799	215154	200806	163369	141937	31410.2	24174.3	53389.5	167816	151111	170023	0.78309	0.0813771	0.168612	0.000198052	0.756536	0.0122997	0	0	0	0
Sap30bp	14438.6	13701.9	11849.5	12560.2	11524.7	13032.5	10831.6	20227.7	12151.6	22140.4	27861.8	20547.9	0.928166	0.342374	1.08054	0.741477	1.76419	0.0123114	0	0	0	0
Snx24	19278.2	23467.4	22175.3	20694.3	16195.3	17251.5	15661	14834.5	17429.9	14967.2	14159.3	16806	0.833954	0.122283	0.738212	0.0176778	0.707514	0.0124526	0	0	0	0
Dcaf13	82169.1	94808.1	88447.2	96472.2	95973	66337.8	46107.5	43128.7	49940.4	56339.7	70892.4	65597.2	0.974978	0.844909	0.524355	0.000531062	0.726494	0.0124611	0	0	0	0
Lpl	51294.9	38386.7	54424.3	49222.5	29091.9	43745.2	46957.3	45119.1	49141.5	29130.9	19642.5	21670.8	0.847014	0.397194	0.979959	0.857932	0.488836	0.0125176	0	0	0	0
Irf5	77599.1	56615.5	61189	53755.9	66390	51271.5	185305	184346	178588	24323	29212.8	40038.6	0.877249	0.369038	2.80568	6.21035e-05	0.478878	0.0125882	0	1	0	0
Agpat2	16349.5	12684.2	17401	11485.9	8	12325.7	21963.6	11704.5	26796.5	9214	5303.72	8109.36	0.512968	0.148779	1.30214	0.373623	0.487288	0.0125974	0	0	0	0
Actl6a	212141	177476	179781	195084	182809	168752	65105.2	66599.8	84107.8	144535	138294	125869	0.96004	0.605043	0.379019	0.000760244	0.717772	0.0126652	0	0	0	0
Tbk1	30869.7	32149.8	28465.5	43787.6	30776.2	48952.5	64581.3	70095.2	78020.5	35137	38791.3	39297.3	1.35013	0.124916	2.32494	0.000565601	1.23764	0.0129778	0	0	0	0
Myl12b	1.05721e+06	1.04723e+06	1.03447e+06	1.17902e+06	1.04859e+06	1.07743e+06	554514	634470	706826	1.30272e+06	1.23891e+06	1.46569e+06	1.05293	0.239385	0.603972	0.000738747	1.27666	0.0129802	0	0	0	0
Atad3a	226302	269731	218324	196471	211761	221083	188083	205357	156416	167280	156252	174940	0.880954	0.180777	0.769722	0.0629524	0.69779	0.0129911	0	0	0	0
Mrpl1	97095	107313	100040	110498	104514	115088	73928.3	106040	70727.1	74610.4	73346.8	87351.3	1.08426	0.118378	0.823444	0.19972	0.772903	0.0130199	0	0	0	0
Gm2a	282871	266329	284309	266844	318421	315376	186676	190661	205074	229457	217294	179055	1.08054	0.274229	0.698746	0.000478873	0.750809	0.0130308	0	0	0	0
Gba	394511	441615	442597	500182	484909	473507	209688	171737	203491	318935	308018	226213	1.14067	0.0273463	0.457422	0.000304006	0.667202	0.0130339	0	0	0	0
Ddx3x	1.77191e+06	1.71477e+06	1.66053e+06	1.79184e+06	1.80607e+06	1.68912e+06	1.36049e+06	1.67145e+06	1.50398e+06	1.54904e+06	1.36892e+06	1.44595e+06	1.02716	0.394544	0.881237	0.0996343	0.84782	0.0130533	0	0	0	0
Rps29	821743	773842	751661	798048	890937	690678	698108	1.27512e+06	1.32012e+06	601693	633895	487999	1.01381	0.868953	1.40307	0.192303	0.734302	0.013096	0	0	0	0
Hsp90aa1	5.71446e+06	5.66196e+06	5.68658e+06	5.73156e+06	5.67081e+06	5.67517e+06	5.82486e+06	6.10452e+06	6.49269e+06	5.35213e+06	4.92245e+06	5.18249e+06	1.00085	0.854354	1.07965	0.0800381	0.905882	0.0131269	0	0	0	0
Twf1	312602	352705	364953	410398	441565	456435	226023	280108	276837	479217	428190	424476	1.26997	0.0112407	0.759971	0.0250255	1.29276	0.0132459	0	0	0	0
Rrs1	156279	170450	162497	176310	195418	177926	73182.3	33743.1	98483.6	131185	91194.4	111040	1.12352	0.0521821	0.419866	0.0080015	0.681525	0.0132718	0	0	0	0
Cstb	1.59972e+07	1.63373e+07	1.56154e+07	1.83113e+07	1.41871e+07	1.54367e+07	4.01218e+06	3.89875e+06	4.53475e+06	1.69748e+07	1.72615e+07	1.68238e+07	0.999691	0.997013	0.259555	2.04048e-06	1.06486	0.01333	0	0	0	0
Dph6	37157.1	41615.9	44376.9	36578.8	33076.7	34048	21583	21930	22673.7	33092.2	30171.8	31019.5	0.842091	0.0508164	0.537448	0.000871823	0.7656	0.0133778	0	0	0	0
Hdac1	218690	204807	234318	191792	205217	202509	195989	231201	174162	171526	183383	183715	0.911379	0.109134	0.914167	0.370567	0.818808	0.0135014	0	0	0	0
Cdc123	76205.9	70019.1	51321.9	68540.2	71710.6	74746.5	34855	55976.6	25045.6	35679.6	26109.9	34091.9	1.08834	0.491586	0.586581	0.0822915	0.48536	0.0135582	0	0	0	0
Gng12	960441	1.00053e+06	1.14939e+06	1.17591e+06	1.00006e+06	1.14414e+06	570013	851223	897188	1.33694e+06	1.29524e+06	1.25868e+06	1.06743	0.425831	0.745386	0.0876157	1.25093	0.0135632	0	0	0	0
Slc38a1	127514	114284	135105	101741	111549	152329	46395.3	62917.8	82212.3	93020.3	103068	94083	0.970062	0.832261	0.508156	0.00675773	0.769883	0.0135887	0	0	0	0
Asrgl1	124434	111914	103785	137290	127227	106263	15017.5	34750.6	44271	135641	144677	144527	1.09011	0.403104	0.276478	0.00144946	1.24905	0.0135895	0	0	0	0
Hadhb	438041	437411	567066	343403	391915	337539	183550	223013	191657	313283	271397	294088	0.743739	0.0567486	0.414705	0.00326856	0.60919	0.0137359	0	0	0	0
Prdx3	2.12929e+06	2.45289e+06	2.1491e+06	2.48424e+06	2.47539e+06	2.21953e+06	1.46825e+06	1.74333e+06	1.47694e+06	1.66216e+06	1.81843e+06	1.50217e+06	1.06654	0.334015	0.696527	0.00790276	0.740241	0.0137501	0	0	0	0
Maged1	10984.8	13063.9	10489.6	10736.6	7711.29	9380.84	8	1467.44	8	7398.73	5523.23	7999.09	0.805735	0.130418	0.0429505	0.000286455	0.605735	0.0138929	0	0	0	0
Rab1b	3.06138e+06	3.32053e+06	3.02729e+06	3.09029e+06	3.66182e+06	2.99071e+06	2.56064e+06	2.4998e+06	2.81298e+06	2.63738e+06	2.77467e+06	2.51986e+06	1.03546	0.652187	0.83678	0.018446	0.842995	0.0141151	0	0	0	0
Trmt6	95638.4	85804.2	89727.3	89876.8	88992.1	80423.6	7382.93	19381.6	8479.46	52168.9	62033.2	73199.6	0.956199	0.394516	0.12997	7.98368e-05	0.691086	0.0141559	0	0	0	0
Ciapin1	342010	340218	398591	352127	424985	423454	175183	258692	213852	280928	205428	216566	1.11079	0.263931	0.599293	0.00941319	0.65036	0.014253	0	0	0	0
Cdk9	92410.9	86817.3	92831.1	75573.9	90101.7	94927.2	44954.4	33589.2	58621.9	75442.6	68295.8	79944.3	0.95789	0.567101	0.504175	0.00387778	0.822184	0.0145159	0	0	0	0
Uba1	1.79734e+06	1.78837e+06	1.77245e+06	1.76217e+06	1.7796e+06	1.82952e+06	1.79198e+06	1.81347e+06	1.88163e+06	1.668e+06	1.56726e+06	1.4945e+06	1.00245	0.848272	1.02406	0.199419	0.882723	0.0145964	0	0	0	0
Glrx5	329062	314761	364060	388413	356629	346423	245877	240250	202397	277568	256106	274877	1.08293	0.223271	0.683139	0.00601686	0.802227	0.0146042	0	0	0	0
Clasp2	27594.5	29886.5	31685.7	22458	25983	24632.8	16608.9	22656.6	23338.6	24460.5	20056.7	22980	0.819518	0.0267079	0.702101	0.0223152	0.756978	0.0146275	0	0	0	0
Hspa9	8.40373e+06	8.90604e+06	7.7692e+06	9.5417e+06	9.05984e+06	9.21436e+06	6.14829e+06	6.11428e+06	6.00987e+06	7.16297e+06	6.46811e+06	6.41056e+06	1.10913	0.0635515	0.728596	0.00238601	0.799141	0.0146937	0	0	0	0
Nol6	82735.1	86036.1	99112.5	80839.1	85113.6	69286.7	49515.7	73262.6	68835.4	67759.6	56639	67309.3	0.87814	0.188965	0.715287	0.0452091	0.715638	0.0147609	0	0	0	0
Eya3	13476	9752.76	9910.76	5559.74	12923.3	10324.7	9952.53	14553.8	13679.4	5975.46	5512.64	3113.02	0.869287	0.590962	1.15227	0.41748	0.440595	0.0147773	0	0	0	0
Tagln2	4.43439e+06	4.39714e+06	4.40637e+06	4.46683e+06	4.47799e+06	4.39626e+06	1.82665e+06	1.64426e+06	1.71684e+06	5.11928e+06	4.7391e+06	4.81582e+06	1.00779	0.285621	0.391887	9.95037e-07	1.1085	0.0147849	0	0	0	0
Psmd5	574743	545697	553691	490721	528831	515820	614368	673873	629373	470862	484123	517548	0.917116	0.030803	1.14544	0.0150073	0.879581	0.0147919	0	0	0	0
Acin1	69814.7	72166.3	80862.6	59407.2	70449.1	61984.1	27135.8	26013.8	28624	54901.9	52998.3	61884.3	0.860874	0.094436	0.366955	0.000166639	0.7619	0.0148233	0	0	0	0
Banf1	2.96124e+06	3.126e+06	2.92569e+06	2.97325e+06	2.83308e+06	3.37529e+06	2.38424e+06	2.6095e+06	2.5326e+06	3.5209e+06	3.29981e+06	3.64478e+06	1.01872	0.762535	0.835059	0.00539981	1.16117	0.0149253	0	0	0	0
Flna	676249	620350	625583	692039	677460	646339	376755	349850	363831	546653	524342	457983	1.04872	0.23493	0.567291	0.00014052	0.795439	0.0149719	0	0	0	0
Atp5a1	1.35125e+07	1.09786e+07	1.12744e+07	1.15219e+07	1.121e+07	1.17364e+07	9.17815e+06	9.80088e+06	9.45288e+06	8.9546e+06	8.36323e+06	8.33538e+06	0.963729	0.623553	0.794953	0.0406871	0.717261	0.0150277	0	0	0	0
Vamp8	1.84446e+06	1.95484e+06	1.79918e+06	2.35275e+06	2.18668e+06	2.16891e+06	893581	884775	892914	1.53905e+06	1.66736e+06	1.45974e+06	1.19824	0.00770878	0.477141	3.00017e-05	0.833466	0.0150701	0	0	0	0
Mcm6	183152	189946	197308	179742	142326	159228	196023	179892	184400	172273	158644	168828	0.843778	0.0620727	0.982308	0.622132	0.876122	0.0151904	0	0	0	0
Tubb2a	233112	200554	188723	214816	191410	187339	278524	263234	252074	98720.4	153191	116282	0.953687	0.575793	1.27546	0.0203214	0.591581	0.0152446	0	0	0	0
Usp47	17981.4	16080.5	17731.2	21360.5	15863.3	19084.5	16143.2	23026.6	18953.8	21936.1	21329.4	19623.2	1.08718	0.426631	1.12223	0.368805	1.21423	0.0155071	0	0	0	0
Phyhd1	76986.6	77494.2	76121.9	85728.1	90216.8	81477.3	47503.2	61405	65672.3	104799	87838.5	102243	1.1163	0.0249127	0.757061	0.0273939	1.27873	0.0155156	0	0	0	0
Pogz	8768.05	11878.9	13012.8	4408.01	7010.41	6790.93	5989.25	4727.19	5403.72	5780.46	2779.25	5649.48	0.540983	0.0274634	0.478915	0.0114361	0.422142	0.0155394	0	0	0	0
Cnp	13915.7	12350.4	14906.9	5890.24	10110.4	6539.62	29672	44318	38256.9	18243.3	21462.8	17910.9	0.547453	0.014639	2.72623	0.00535487	1.39939	0.0155447	0	0	0	0
Cd81	197569	161446	203503	129247	170168	221739	30770.4	27502.2	45274.9	73666.4	87466.3	132816	0.926466	0.667763	0.184079	0.000424521	0.522558	0.0156513	0	0	0	0
Gm20390	1.12515e+07	1.14273e+07	1.16039e+07	1.22604e+07	1.31704e+07	1.18191e+07	2.47161e+06	1.91434e+06	2.32846e+06	1.08671e+07	1.07602e+07	1.10522e+07	1.08655	0.0736657	0.195854	1.22856e-06	0.953235	0.0158014	0	0	0	0
Ctsb	3.1721e+06	3.17305e+06	3.26814e+06	4.58649e+06	4.61848e+06	4.51708e+06	1.15777e+06	904637	1.11995e+06	4.14025e+06	3.58385e+06	3.86595e+06	1.4274	6.18187e-06	0.331037	1.46964e-05	1.20563	0.0158138	0	0	0	0
Lipa	22347.4	21462.9	19566	20431.8	28061	19941.9	12431.1	12508.2	13659.7	9748.16	12544.1	16260.3	1.07982	0.573405	0.609045	0.000822511	0.608312	0.0158258	0	0	0	0
Eif3e	861233	751890	874732	919897	729469	849420	808355	919949	902279	658765	624457	687242	1.00439	0.959738	1.05737	0.41262	0.792034	0.0158874	0	0	0	0
Stx18	52115.3	57842.7	72565.9	60050.4	38731.3	48969.4	39133.7	52801.8	46881.2	39558.6	28859.6	30352.4	0.809489	0.251762	0.76054	0.115357	0.541138	0.0158988	0	0	0	0
Exosc5	96743.1	87790.4	104585	59180.2	83570	64965.3	50143	44436	59358.5	65850.9	53410	74922.4	0.718445	0.036976	0.532438	0.00229217	0.67164	0.0160578	0	0	0	0
Lars	814838	737349	703313	806057	745753	724151	575038	613742	576726	636315	570867	586537	1.00907	0.87626	0.782756	0.00986181	0.795265	0.0160823	0	0	0	0
Fam103a1	45506	8	53134.9	93811.8	8	8	8	8	8	93564	115242	102521	0.951129	0.965961	0.000243287	0.118491	3.15591	0.0161715	0	0	0	0
Ikbkap	101325	100148	104472	86817.1	86589.5	89432.1	108238	106943	107549	55066.2	83823.5	61247.3	0.859106	0.000811699	1.05486	0.0141058	0.654161	0.016235	0	0	0	0
Ddx39	605741	619109	625019	640975	624259	595311	646536	613285	718837	564900	488450	493672	1.00577	0.818282	1.06962	0.246796	0.836288	0.0162848	0	0	0	0
Akr1a1	6.30714e+06	5.53912e+06	5.43366e+06	5.59264e+06	5.45829e+06	5.45405e+06	5.43326e+06	5.46875e+06	5.65252e+06	4.6225e+06	3.54553e+06	4.14647e+06	0.955154	0.406939	0.958021	0.441829	0.712648	0.0163887	0	0	0	0
Vamp3	868326	822098	771188	779952	789587	683718	340103	312485	282363	630043	715747	669077	0.915358	0.188988	0.379813	9.87397e-05	0.818515	0.0164147	0	0	0	0
A230050P20Rik	16066.3	17583.5	17589.5	14463.7	11437	14580.5	8	104849	8824.24	14180.9	14014.2	11666.8	0.790045	0.0353019	2.21864	0.568909	0.777954	0.0166303	0	0	0	0
Ckb	123438	116610	127427	94998	96036.3	105083	110920	92772	117745	101947	75932.2	92198.9	0.805817	0.00613569	0.874721	0.130842	0.734958	0.0168178	0	0	0	0
Ptcd3	60899.3	60617.9	54576	59362.4	49739.6	32014.6	38988.2	60463.1	52314.2	39508.2	47747.5	33148.9	0.801375	0.231437	0.861848	0.285916	0.683756	0.0168521	0	0	0	0
Plek	1.67467e+06	1.51917e+06	1.64527e+06	2.06671e+06	2.25805e+06	1.94667e+06	2.16766e+06	2.27465e+06	2.11743e+06	2.36452e+06	1.95083e+06	2.07801e+06	1.29599	0.00958719	1.35557	0.000994392	1.32119	0.0168797	0	0	0	0
Qdpr	871868	868649	819303	828972	806739	759205	430328	389052	317075	786266	740693	775472	0.93558	0.108586	0.443959	0.000217916	0.89945	0.0172107	0	0	0	0
Gfpt1	430297	490402	519388	603043	535837	575191	454204	389504	398976	383609	300044	289066	1.19026	0.0491067	0.862924	0.117694	0.675459	0.0172498	0	0	0	0
Fam207a	39493.8	57035	43491.7	53685.1	30987.2	38627.1	18092	8317.26	24451.2	16776.1	11286.9	27693.7	0.880581	0.548808	0.363236	0.0137492	0.398204	0.0172928	0	0	0	0
Tcirg1	980787	1.03103e+06	989994	933798	808906	891005	857050	910172	942506	898877	792637	882405	0.877375	0.0367297	0.902699	0.0293296	0.857456	0.0173427	0	0	0	0
Uqcrfs1	1.05009e+06	866938	958865	1.00832e+06	963077	874390	662598	749745	749244	779540	666364	659879	0.98953	0.886323	0.751622	0.0168252	0.732218	0.0173577	0	0	0	0
Gars	1.83952e+06	1.73648e+06	1.7294e+06	1.96841e+06	1.76638e+06	1.7525e+06	775379	690419	761013	1.62311e+06	1.52532e+06	1.45911e+06	1.03428	0.482118	0.419724	2.04391e-05	0.86846	0.0173608	0	0	0	0
Ldah	154755	174286	157213	157841	148894	134374	101290	106287	85266.4	113067	103804	135990	0.907157	0.176922	0.602242	0.00186897	0.725672	0.0173744	0	0	0	0
Slc25a3	2.46792e+06	2.59635e+06	3.15689e+06	2.78802e+06	2.65901e+06	2.6886e+06	1.95128e+06	2.01965e+06	2.09866e+06	1.92929e+06	1.89381e+06	1.91355e+06	0.989596	0.900946	0.738288	0.029272	0.69779	0.0173845	0	0	0	0
Mgst3	312372	253613	242833	187259	194540	198915	218881	217642	286386	170715	141772	191614	0.717977	0.0254437	0.893785	0.412667	0.623257	0.0174325	0	0	0	0
Ogfod1	24466.3	20522.7	21764.3	17890.7	14760.7	27216.3	13982.8	18688.1	21920.7	15673	11291.4	6758	0.89685	0.589456	0.81781	0.191477	0.50518	0.0175735	0	0	0	0
Msn	5.56538e+06	5.22673e+06	5.13467e+06	7.02185e+06	6.27885e+06	6.31176e+06	2.27238e+06	2.23634e+06	2.33767e+06	5.93399e+06	6.28342e+06	5.86408e+06	1.23141	0.0111631	0.429867	2.29312e-05	1.13529	0.0175897	0	0	0	0
Pdha1	785824	671327	722588	845976	780501	705400	570248	558354	617823	582885	481139	573685	1.0698	0.387952	0.801209	0.0187105	0.751333	0.0176204	0	0	0	0
Vars2	9401.88	3880.09	6454.95	5168.81	4571.84	2825.07	1036.45	8	5229.48	8	820.432	8	0.636661	0.242214	0.317878	0.117696	0.042379	0.0176349	0	0	0	0
Sec24a	13924.2	10193	10797.8	11280.7	14703.5	12015.7	11999.6	11650.1	15964.4	16987.7	15534.6	17161.4	1.08835	0.544679	1.13459	0.434008	1.42298	0.0177138	0	0	0	0
Acox1	66667.8	56315	50553.1	84072.6	100765	67514.6	61851.5	87964.3	54086.1	39790.8	39960.7	33492.9	1.45418	0.0699371	1.17498	0.420237	0.652571	0.0177603	0	0	0	0
Nop16	306812	345826	329440	307193	293991	301289	65782	50222.8	130502	238129	283808	257545	0.918942	0.090326	0.251005	0.000821928	0.793706	0.0178572	0	0	0	0
Thoc3	92571	72107.7	85241.5	74893.5	61060.7	44990.8	84221.8	83345.8	59676	61381.3	59665.9	58661.4	0.724011	0.0939684	0.909265	0.492744	0.719064	0.017904	0	0	0	0
Fam129b	220034	184517	163666	271570	261583	268136	231184	252504	232340	284809	270743	347796	1.41018	0.00967316	1.26013	0.0508483	1.58979	0.0179496	0	0	0	0
Scpep1	538252	490163	624143	639877	598419	535011	482516	489723	472258	420315	360608	346628	1.07307	0.463055	0.874098	0.154076	0.682307	0.0180123	0	0	0	0
Ndufs8	202380	221364	229105	244775	218701	193887	205936	207393	214643	177935	122900	144884	1.00691	0.932537	0.961895	0.378599	0.682731	0.018045	0	0	0	0
Vps52	55747	67143.8	63177.9	64766.3	53569.8	57566.9	56250.9	42869.1	53136.4	44746.9	40271.8	50161.3	0.945366	0.508995	0.818281	0.0980708	0.726506	0.0181784	0	0	0	0
Parp1	315224	339681	307524	368587	306097	342849	271211	296008	322811	383906	354569	386408	1.05726	0.422163	0.924775	0.246113	1.1688	0.0183959	0	0	0	0
Naga	204880	203911	188122	218868	203289	158555	113385	109737	133941	166476	157120	128832	0.97286	0.789006	0.598182	0.001001	0.757945	0.0185064	0	0	0	0
Tlr13	9274.18	13428.2	8774.13	5985.49		1907.97	7305.83	9749.85	8165.18	24858.3	19095.8	17764.9	0.376159	0.07463	0.801259	0.272363	1.96079	0.0185597	0	0	0	0
Gm10108	4.05305e+06	4.59804e+06	3.95369e+06	4.62986e+06	4.12633e+06	3.98834e+06	558458	455923	436641	3.51273e+06	2.97818e+06	3.20615e+06	1.01109	0.875704	0.115117	5.31283e-05	0.769317	0.0186454	0	0	0	0
Gart	574426	522703	548660	541258	497656	582753	491211	486216	502053	481159	499208	475901	0.985343	0.793582	0.898949	0.0239433	0.884845	0.0186942	0	0	0	0
Ubl5	202242	119404	177730	159041	93638.8	99711.7	83996.5	8	8	8	76324.4	43876.5	0.705665	0.20312	0.168235	0.020526	0.240718	0.018719	0	0	0	0
Ints9	7655.5	6434.87	6429.06	4393.47	5595.21	12218.9	10197.6	8	5406.95	11378.2	11069.8	8731	1.08227	0.830758	0.760867	0.611298	1.51949	0.0187656	0	0	0	0
Naa35	18713.2	23348.7	25366.5	24461.4	11470.7	25708.7	3663.15	10391.4	22793.4	14993.4	15259.9	12481.5	0.914166	0.717139	0.546476	0.161231	0.633781	0.0189083	0	0	0	0
Eif3i	1.34842e+06	1.2934e+06	1.35337e+06	1.31696e+06	1.40003e+06	1.19717e+06	1.08932e+06	974161	984389	1.1657e+06	884902	953193	0.979719	0.685285	0.762886	0.00160355	0.751852	0.0189166	0	0	0	0
Hexa	231199	257285	240207	367737	343900	301931	141356	150791	154838	283548	311004	278591	1.39094	0.0101277	0.613408	0.000404851	1.19823	0.0190187	0	0	0	0
Smad2	15204.9	13841.7	12034.8	19965.2	20232.7	20471.1	17825	21172.3	12522.8	3293.33	7183.22	8964.08	1.4768	0.00216508	1.2541	0.263998	0.473223	0.0194747	0	0	0	0
Ddx19a	435386	406716	445202	439304	462216	397714	323359	353213	301032	390539	373893	381092	1.00927	0.866128	0.75942	0.00558945	0.889863	0.0194811	0	0	0	0
Timm17a	48570.4	39042.3	65770	61235.7	51646.9	49745.9	8	29373.5	27207.3	8	8	24706.3	1.06028	0.737929	0.368939	0.0581501	0.161181	0.0194898	0	0	0	0
Atl3	326572	365652	348220	364298	391832	392826	239623	286912	303128	307353	276766	293739	1.10429	0.0692473	0.797412	0.0337947	0.843734	0.0195094	0	0	0	0
2310022A10Rik	10762.6	9643.37	10027.9	3644.88	10295	10834.4	12467.2	9469.65	6766.37	9023.08	8215.1	8641.08	0.814038	0.46445	0.943136	0.748445	0.850345	0.0196208	0	0	0	0
Cox4i1	1.40659e+06	1.37799e+06	1.62378e+06	1.54431e+06	1.29104e+06	1.39481e+06	1.09004e+06	1.25436e+06	1.09703e+06	1.13928e+06	1.15851e+06	1.20561e+06	0.959579	0.608054	0.780663	0.0268687	0.79472	0.0196467	0	0	0	0
Tial1	94433.9	97119	99363.9	96885.8	90155.6	73950.4	38668.6	46538.7	39389.6	79942.1	89550.5	77981.2	0.897135	0.224772	0.42829	4.33884e-05	0.850668	0.0197238	0	0	0	0
Maoa	315729	335668	348710	324595	275848	283451	314560	279040	357799	286142	301587	276621	0.883799	0.0967445	0.951297	0.547011	0.864258	0.0197822	0	0	0	0
Cox6b1	2.69901e+06	2.37067e+06	2.40875e+06	2.62196e+06	2.54962e+06	2.34506e+06	1.27786e+06	1.12037e+06	1.11328e+06	2.11949e+06	2.10725e+06	1.98053e+06	1.00511	0.928186	0.469552	0.000346701	0.830024	0.019837	0	0	0	0
Ppp1r8	96258.2	83879.3	85689.8	48140.3	59432.8	62031	38718.7	54053.4	41905.1	27402.4	59704.1	55953.1	0.638024	0.00506787	0.506634	0.00195818	0.538168	0.0199055	0	0	0	0
Raph1	16011	15584.2	12272.8	28582.9	29386.9	37788.7	8	6698.17	5200.45	10185.7	6591.71	9162.9	2.18288	0.00549552	0.271419	0.0104905	0.591327	0.019937	0	0	0	0
Tnfrsf26	165563	151738	233472	250199	232643	232745	157101	174963	173396	297026	300617	385839	1.29924	0.101426	0.917728	0.591007	1.78564	0.0199681	0	0	0	0
Atp7a	78630	60200.1	78472.8	115831	91772.1	99078.1	78833.9	74334.6	83114.6	104762	114209	93771.1	1.41131	0.0337455	1.08734	0.393452	1.4392	0.0200943	0	0	0	0
Ndufa13	80020.9	100093	96283.2	88592.5	64466.6	48030.2	40532.7	49369.1	52953.2	64211.9	62090.2	40459.8	0.727539	0.131935	0.516847	0.00343626	0.603342	0.0201164	0	0	0	0
Nceh1	548470	475165	507816	612238	579473	572241	252773	309991	270816	407745	345283	422490	1.15182	0.0341414	0.544308	0.00101288	0.767585	0.0202261	0	0	0	0
Shmt2	1.34502e+06	1.39741e+06	1.46332e+06	1.36414e+06	1.28407e+06	1.43558e+06	1.75081e+06	1.28114e+06	1.44616e+06	1.20145e+06	992145	871882	0.971002	0.504893	1.06476	0.55674	0.728878	0.0204848	0	0	0	0
Rpp14	47671.9	39881.4	48852	56506.1	49167	40173.9	8	24577	21986	27006.5	35492.4	32143.1	1.06922	0.597642	0.341417	0.0224817	0.693829	0.0204865	0	0	0	0
Ruvbl2	834433	802295	873167	830344	750324	729521	503374	487856	618139	740879	744490	669809	0.920433	0.145858	0.64121	0.00282796	0.858673	0.020498	0	0	0	0
Hspe1	1.2066e+07	1.19565e+07	1.28148e+07	1.00033e+07	1.27571e+07	1.39937e+07	6.4076e+06	7.13094e+06	7.04777e+06	1.02281e+07	9.35869e+06	7.3747e+06	0.997744	0.982826	0.558844	0.000105785	0.731908	0.0205872	0	0	0	0
Nars	1.31905e+06	1.3463e+06	1.25138e+06	1.31443e+06	1.27366e+06	1.22507e+06	1.08633e+06	1.10626e+06	1.10435e+06	1.181e+06	993410	1.02363e+06	0.973554	0.417792	0.841755	0.00203194	0.816505	0.0207184	0	0	0	0
Xrn2	72996.1	65506.2	83434.9	71108.9	89122.8	65316.9	53970.6	36232.8	42750.3	52187.5	55826.4	54918.5	1.01627	0.898427	0.59906	0.0155841	0.734137	0.0207957	0	0	0	0
LOC102641678	2.71685e+06	2.6401e+06	2.60894e+06	2.78611e+06	2.69e+06	2.83008e+06	2.12509e+06	2.34232e+06	2.484e+06	2.39351e+06	2.20688e+06	1.97455e+06	1.04272	0.0960874	0.872646	0.0363224	0.825387	0.0208575	0	0	0	0
AI607873	64212.6	69590	69487.1	79786.1	62936.8	54759.3	47090.4	66603.8	62991.4	50609.8	20810.4	21780.1	0.971433	0.81099	0.869132	0.22901	0.458461	0.0209547	0	0	0	0
Camk1	226231	236956	223431	212518	205111	162842	146176	153823	143511	207015	203202	183418	0.845407	0.0916567	0.645935	9.54152e-05	0.864578	0.0209801	0	0	0	0
Lrch4	227257	251887	239330	221827	281749	258205	162385	167206	186690	212214	180612	174716	1.06028	0.485931	0.718581	0.00280328	0.789927	0.0210556	0	0	0	0
Mapkap1	126165	107522	113948	104261	8	101324	163361	91021.3	131490	91679	94936.3	77975.1	0.591404	0.244199	1.10999	0.587421	0.761115	0.0213954	0	0	0	0
Atp5d	1.72239e+06	1.68018e+06	1.79293e+06	1.7645e+06	1.80905e+06	2.04976e+06	1.36638e+06	902340	1.46474e+06	1.47047e+06	1.48392e+06	1.6157e+06	1.08234	0.205822	0.718596	0.0507946	0.879626	0.021408	0	0	0	0
Epb41l1	162517	134860	173141	234456	229450	260278	78847.1	93806.3	87137.7	115965	108075	85380	1.53912	0.00473437	0.552138	0.00451716	0.657617	0.0214122	0	0	0	0
Pgk1	1.72408e+07	1.71614e+07	1.74821e+07	1.81831e+07	1.62089e+07	1.65113e+07	1.11081e+07	1.17396e+07	1.34141e+07	1.87355e+07	1.78841e+07	1.81938e+07	0.981092	0.626574	0.698897	0.00169466	1.05645	0.0216012	0	0	0	0
Irf2bpl	5246.32	20840	6038.04	4624.18	1719.83	4839.9	915.371	1806.71	1179.03	34007.3	46016.2	64686.6	0.348145	0.248307	0.121438	0.137565	4.50469	0.0216613	0	0	0	0
Bccip	101644	113584	115564	137296	101050	77237.7	59242.1	66776.2	9863.25	89641	56398.5	67557	0.954027	0.792134	0.410777	0.0240846	0.645713	0.0216971	0	0	0	0
Sh3pxd2b	89877.8	81383	77685.1	90066.9	87953	79732.8	49801.3	53392.8	43470.5	118990	97444.9	114002	1.03538	0.573249	0.589142	0.00181266	1.32734	0.021799	0	0	0	0
Fubp1	335833	376416	372276	345707	383170	294065	86826.6	94067.2	80173.5	308929	300602	320456	0.943217	0.516322	0.24072	3.45784e-05	0.857506	0.021804	0	0	0	0
Cyb5a	1.32588e+06	1.2884e+06	1.22584e+06	1.49051e+06	1.50152e+06	1.44627e+06	1.40463e+06	1.35615e+06	1.49546e+06	1.10175e+06	789670	897697	1.15577	0.00409297	1.10836	0.0506498	0.726309	0.0218137	0	0	0	0
Gcat	155765	166292	130927	152484	166852	126166	152793	181777	147447	103434	117796	108178	0.983483	0.882735	1.06409	0.552805	0.727195	0.0218813	0	0	0	0
Flnc	358182	322937	347563	389714	403064	386351	168161	182620	195195	309363	277384	273457	1.14625	0.0124879	0.530753	0.000247677	0.836219	0.0219974	0	0	0	0
Xab2	15471.5	16280.4	12748.5	10299.1	11275	9286.83	16045.6	3340.95	12241.9	10829.6	7996.25	10487.4	0.693496	0.0199655	0.710747	0.334472	0.65872	0.0220447	0	0	0	0
Fchsd2	8	8	8	13868.6	11627.6	14547.6	8	8	8	7205.1	2485	6788.55	1668.49	0.000111498	1	#DIV/0!	686.611	0.0220541	0	0	0	0
Tgfb1	36712.8	26767.3	24441.1	37909.6	37316.5	26790.4	8	8	2731.66	10127.3	13612.7	17323	1.16032	0.418638	0.0312514	0.00183996	0.467043	0.0220901	0	0	0	0
Cdk18	522394	383859	473427	373881	427337	405560	254889	257741	252299	332786	279995	292492	0.87468	0.255152	0.554425	0.00723916	0.656147	0.0221792	0	0	0	0
Guf1	32455.5	28802.3	29926	20751.5	28397.3	15151.7	21166.7	30165.6	18015.6	11676.1	22307.9	20088.1	0.705175	0.0879343	0.760529	0.127737	0.593002	0.0222773	0	0	0	0
Cmtr1	79849.2	79560.2	77027.1	89771	85783.6	84664.6	100573	105131	99989.2	74144.7	72069.8	75544.8	1.10059	0.0114386	1.29292	0.000240289	0.937923	0.0222791	0	0	0	0
LOC102641332	5.81605e+06	5.52266e+06	5.89237e+06	5.50034e+06	5.02103e+06	5.69899e+06	4.79265e+06	4.96591e+06	4.96453e+06	5.292e+06	5.30709e+06	5.0001e+06	0.941343	0.217857	0.85445	0.00271922	0.905294	0.0225191	0	0	0	0
Hat1	149508	111473	151526	136497	116342	124040	296637	256521	253802	95111.3	85188.9	87329.6	0.913632	0.452674	1.95623	0.00229392	0.648789	0.022528	0	0	0	0
Nfu1	38465.1	33131	31435	34040.7	34904.8	24015	8	11934.5	8	17899.4	17399	8	0.902256	0.457532	0.115989	0.00252544	0.342677	0.0225387	0	0	0	0
Taf15	197129	185898	191840	168481	145246	186460	42642.2	38377.5	38491.7	175207	147312	158069	0.870089	0.11433	0.207894	1.75737e-06	0.835998	0.0228979	0	0	0	0
Timm13	1.71783e+06	2.05921e+06	2.08743e+06	1.76205e+06	1.67674e+06	1.60684e+06	782427	606986	846693	1.59209e+06	1.35869e+06	1.44245e+06	0.860372	0.0980166	0.381297	0.000952829	0.749127	0.0231727	0	0	0	0
Neu1	514606	503316	480607	539725	572073	542440	210654	171035	222408	347185	430354	301193	1.10391	0.0226556	0.403126	8.63128e-05	0.719861	0.0231858	0	0	0	0
Golga2	86857.4	94502.3	79187.7	106877	110667	115500	52807.3	55486.1	45699.6	71919.3	71099.5	65531.2	1.27824	0.00890437	0.591036	0.00257656	0.80043	0.0233765	0	0	0	0
Gspt1	883176	786174	878281	850013	851607	836490	683491	777442	780980	754495	682945	667253	0.996263	0.925567	0.879999	0.0856816	0.826138	0.0235045	0	0	0	0
Arap1	10026.8	10937.7	11831.3	9569.77	11059.2	6695.82	13785.2	17621.5	16878.5	22700.4	14995.6	19701.4	0.833177	0.257556	1.4723	0.0158904	1.75014	0.0235375	0	0	0	0
Cc2d1b	56063.1	50218.9	55252.1	57694.1	56854	36404.6	27795.1	36443.9	52476.7	42704.9	47639.1	39720.2	0.934495	0.64973	0.722545	0.115699	0.805181	0.0235434	0	0	0	0
Acat1	492295	453461	485587	510639	383761	383892	440877	609892	609252	341796	425931	370885	0.893072	0.310155	1.15977	0.255553	0.795486	0.0236348	0	0	0	0
Ddx31	24844.8	15034.9	19567.3	9724.5	15724.8	17696.7	13285.3	7903.75	9342.02	7378.23	8220.11	11196.6	0.72579	0.217133	0.513584	0.0416651	0.450736	0.0237044	0	0	0	0
Cd180	34530	35778	46158.6	27045.5	123245	39172.5	42736.4	57430.7	51172.2	25257.5	24215.7	26866.7	1.62676	0.469304	1.29942	0.107932	0.655466	0.0237557	0	0	0	0
Tomm70a	342162	330568	367904	387058	340073	343976	167834	186251	194139	286990	284185	314097	1.02928	0.615184	0.526817	0.000263225	0.850705	0.0237782	0	0	0	0
Comtd1	375299	318429	298620	409256	300067	338157	235638	191042	199107	251621	210122	248199	1.05556	0.665128	0.630613	0.0102982	0.715416	0.0238976	0	0	0	0
Trap1	653987	574847	665404	576327	609131	663829	495691	507849	488953	501595	491014	547417	0.976269	0.715143	0.787912	0.00990473	0.813006	0.0239425	0	0	0	0
Dazap1	235388	233107	255016	211349	197889	143081	164147	157777	169752	206889	166119	198814	0.763387	0.0604788	0.679568	0.000573072	0.790341	0.0239562	0	0	0	0
Pik3r1	15041.9	9429.22	14921.8	10506.3	16085.3	18155.8	5892.01	10430.3	14832.4	20104.1	19859.9	24253.2	1.13592	0.576605	0.79087	0.436037	1.63017	0.0239785	0	0	0	0
Hmgcs1	19796.9	35199.5	23840.2	12351.5	26120.8	25011.1	14580.4	36957.3	36305.6	12795.7	3953.23	3363.57	0.805254	0.46771	1.11425	0.74682	0.255116	0.0239964	0	0	0	0
Rps20	1.03773e+07	1.01494e+07	1.0089e+07	9.4848e+06	1.04436e+07	9.85066e+06	7.04261e+06	7.50756e+06	8.04421e+06	9.82593e+06	9.48102e+06	9.21419e+06	0.972675	0.394887	0.738001	0.000903368	0.931587	0.0241757	0	0	0	0
Mrps35	85294.1	75065.2	86982.7	53878.1	67592.1	62148	72328.7	36320.5	42603.8	70889	57128.1	58579.1	0.742366	0.0176315	0.611514	0.0521879	0.754406	0.0242468	0	0	0	0
Dhrs7b	48471.4	47799.4	48076.1	47909.7	47157.4	42921.8	40772.3	14069.4	35277.6	43758.7	34857.6	35783.6	0.955953	0.247047	0.624325	0.0906469	0.792535	0.0243463	0	0	0	0
Sirpa	873607	861776	963835	966080	759869	928985	428884	477305	451900	795142	660064	704660	0.983594	0.845839	0.503142	0.000219733	0.800182	0.0245851	0	0	0	0
Iah1	329683	315807	255838	466154	365791	347032	206098	181232	111779	394226	432495	373846	1.30804	0.0997615	0.553749	0.0207571	1.332	0.0247404	0	0	0	0
1110037F02Rik	1572.72	8	909.734	1769.86	4459.73	2734.87	2489.8	3634.44	2961.62	4645.07	2435.23	3647.23	3.59952	0.076283	3.64827	0.0173733	4.30746	0.0247951	0	0	0	0
G3bp1	1.22775e+06	1.19612e+06	1.20904e+06	1.34794e+06	1.2503e+06	1.33578e+06	1.13906e+06	1.21957e+06	1.24062e+06	1.13356e+06	997978	976336	1.08288	0.0351728	0.990734	0.74567	0.855478	0.0249698	0	0	0	0
Dhx15	472817	407678	402514	446577	456604	380789	492385	525497	474732	356275	345994	323180	1.00075	0.992673	1.16337	0.0613068	0.799254	0.0252734	0	0	0	0
Nars2	57533.5	52248.5	70585.2	65344.4	77876.5	97773.7	8	8	8	84117.5	78735.4	96427.9	1.33613	0.137382	0.000133062	0.00038387	1.43752	0.0253372	0	0	0	0
Dhx37	11243.4	10399.6	9300.98	9484.28	8666.35	10381.7	4653.89	10746.6	8313.49	3835.28	6341.35	7666.62	0.922062	0.343794	0.766351	0.264312	0.57663	0.025442	0	0	0	0
Ndufa7	355496	373638	383955	404051	327243	257337	75741	135930	114279	299669	169269	241445	0.888187	0.391046	0.292834	0.000175368	0.638209	0.0254518	0	0	0	0
Hccs	139553	137112	152293	141140	143933	132018	39469	71357.6	90398.4	123955	119295	102790	0.972336	0.540859	0.469102	0.00821483	0.806696	0.0255406	0	0	0	0
Cog8	34999.9	41868.2	42152.8	51336.1	41854.3	32231.2	18353.5	28863.6	15663.1	21228.9	29506.8	29979.7	1.05378	0.739709	0.528312	0.0158854	0.678161	0.0255866	0	0	0	0
Nit1	333474	315092	302510	360448	357971	351346	245296	232458	241623	355053	346484	347294	1.12479	0.0135609	0.756382	0.00138394	1.10278	0.0256346	0	0	0	0
Yme1l1	58046.4	66248.9	65957.8	44470.7	75906.7	52572.8	66705.6	44830.5	26107.2	20599.5	40839.9	45221	0.909054	0.587758	0.723475	0.218819	0.560624	0.0257359	0	0	0	0
Ptdss1	31187	24863.4	30258.9	26767.5	11420	14348.1	12819.5	19519.1	18438.7	18053.3	14630.2	22482.7	0.60869	0.0919226	0.588318	0.0144199	0.639169	0.0260506	0	0	0	0
Cox6c	1.05458e+06	1.04668e+06	1.10091e+06	1.26164e+06	1.14892e+06	1.27676e+06	422053	154369	208338	956120	958660	837023	1.15151	0.0208777	0.245071	0.000643845	0.859356	0.0261188	0	0	0	0
Psmc1	1.19473e+06	1.16843e+06	1.16677e+06	1.19705e+06	1.05494e+06	1.21384e+06	850240	945968	880029	1.1093e+06	1.01199e+06	968355	0.981843	0.69795	0.758156	0.000662929	0.875274	0.0262378	0	0	0	0
Tfg	248525	258613	277291	229071	283156	232497	11020.5	37505.5	28052.7	237193	224961	218504	0.949383	0.532753	0.0976234	3.27345e-05	0.867709	0.0262632	0	0	0	0
Zadh2	176915	187270	218682	239038	195017	249324	22876.9	26129	28428.1	295301	237590	265328	1.17244	0.183494	0.13285	0.000184315	1.36947	0.0262857	0	0	0	0
Ccnt1	48429.2	50555.5	45445.3	31338.1	29397.8	50268.7	12134.9	16623.6	18830.4	25892.7	32435.7	40345.2	0.76857	0.177669	0.329495	0.000196374	0.683192	0.0262862	0	0	0	0
Drap1	162631	136478	192652	123994	136121	130205	70406	74864.3	111031	101626	109549	110739	0.793718	0.111359	0.52119	0.019267	0.654614	0.0263984	0	0	0	0
Nsun2	971193	1.01032e+06	998381	972711	907442	959383	608068	800053	769697	911640	814822	907153	0.952899	0.112037	0.730838	0.0116483	0.883796	0.0264282	0	0	0	0
Nedd1	7577.35	7561.08	5194.95	8	14049.9	8	8	8	8	8	3296.62	3213.58	0.691766	0.682606	0.00118033	0.00102552	0.320566	0.0264416	0	0	0	0
Rabggta	66954	67558.3	63474.8	37212.3	46261.5	36878.9	33936.7	43184	63577.4	58388.9	44129.1	51210	0.607881	0.0014722	0.710643	0.0970733	0.776454	0.0266807	0	0	0	0
Magoh	343263	326803	338874	358218	299174	382773	1.09027e+06	1.14465e+06	1.11562e+06	313043	267343	278410	1.03095	0.701774	3.32086	1.18359e-06	0.851187	0.0266882	0	0	0	0
Mrpl37	60216.9	61574.7	70430.3	69138.4	54783	65806.2	70485.2	82299.5	71572.9	55164.1	49126.3	48978.3	0.987024	0.884916	1.16718	0.0962824	0.797353	0.0267585	0	0	0	0
Ufc1	131652	122717	123277	131252	127384	134866	98376.1	89413.8	109143	102014	116528	104324	1.04199	0.216809	0.786271	0.0136063	0.854943	0.0269526	0	0	0	0
Dbt	166897	193901	176852	178014	187654	209651	143891	175658	122975	157125	145084	144006	1.07006	0.362953	0.823068	0.139469	0.829934	0.0270063	0	0	0	0
Hspd1	2.01658e+07	1.6193e+07	2.05059e+07	1.74066e+07	1.8596e+07	1.8267e+07	1.21789e+07	1.44814e+07	1.38183e+07	1.48502e+07	1.31274e+07	1.38307e+07	0.954361	0.57763	0.711841	0.0240808	0.735224	0.0270389	0	0	0	0
Scaf8	8	8	8	8	8	2889.33	612.794	1503.04	1968.53	1084.88	1060.45	2399.21	121.056	0.373901	170.182	0.0272009	189.356	0.0270934	0	0	0	0
Tst	337308	352688	362687	311817	318131	317906	108118	177731	192292	314224	282303	318046	0.900418	0.0103489	0.454212	0.00208673	0.868802	0.0271702	0	0	0	0
Erh	2.07539e+06	2.00147e+06	2.00839e+06	2.03327e+06	1.80338e+06	2.04297e+06	947020	953482	1.04148e+06	1.63279e+06	1.89094e+06	1.76361e+06	0.966208	0.449037	0.483461	1.08631e-05	0.868878	0.0272078	0	0	0	0
Mcoln3	35969.2	51551.8	60092.1	34131.3	15984.6	75994.9	8	8	8	23157.5	27001	24485.3	0.854334	0.726797	0.000162587	0.00223194	0.505671	0.0272464	0	0	0	0
Tomm22	715931	762840	628402	713370	665804	573129	172966	182138	229432	587414	553455	532094	0.926504	0.41623	0.277403	0.000297689	0.793937	0.0272591	0	0	0	0
Hsd17b4	418399	425860	443261	496438	427125	484052	436878	448765	477890	390403	338744	311974	1.09328	0.150892	1.05904	0.149723	0.808625	0.0273135	0	0	0	0
Pdia3	1.05351e+07	1.02383e+07	1.05692e+07	1.16733e+07	1.15167e+07	1.14176e+07	8.28848e+06	8.39661e+06	8.45712e+06	1.18908e+07	1.10689e+07	1.11964e+07	1.10417	0.00107405	0.802172	5.85097e-05	1.08977	0.0273812	0	0	0	0
Mrps30	98068.2	101770	99875	120077	87310.9	110609	126939	158079	86590	63895.9	87450.3	77866.5	1.061	0.567492	1.23988	0.311838	0.764773	0.0274	0	0	0	0
Bax	1.64456e+06	1.57691e+06	1.70674e+06	1.60269e+06	1.55529e+06	1.67027e+06	772756	785330	1.0269e+06	1.41685e+06	1.53536e+06	1.40395e+06	0.979717	0.543059	0.52453	0.00100369	0.883924	0.0274014	0	0	0	0
Rps8	8.31e+06	8.24638e+06	8.33388e+06	8.06398e+06	7.99713e+06	7.76176e+06	6.25362e+06	6.72113e+06	6.95799e+06	7.77885e+06	6.63279e+06	7.07085e+06	0.957116	0.0202384	0.800825	0.00137362	0.863088	0.0274846	0	0	0	0
Abcc8	8165.2	8266.94	11074.5	5914.24	7641.15	8325.22	10313.7	13270.4	14930.4	17286.9	18957.8	12662.8	0.795466	0.191071	1.40018	0.0906033	1.77802	0.0277743	0	0	0	0
Oxct1	2.44488e+06	2.24841e+06	2.58694e+06	2.91576e+06	2.82255e+06	2.66616e+06	2.13958e+06	2.29988e+06	2.08532e+06	2.15078e+06	1.85834e+06	1.82074e+06	1.15442	0.0374223	0.896233	0.0985243	0.800779	0.027901	0	0	0	0
Armc10	69750.7	64894.2	53270.7	57417.9	59971.7	49618.6	27831.6	27319	37565.7	28789.4	47357.4	38606.9	0.888741	0.295565	0.493394	0.00583603	0.610667	0.0282938	0	0	0	0
Abcd1	89639.3	70342.3	60031.2	72796.5	61318.1	78410.9	77360.4	114982	116655	47460.5	36805.7	42930.3	0.965969	0.815745	1.40445	0.12798	0.578132	0.028326	0	0	0	0
Hsd17b10	2.10912e+06	1.94649e+06	1.94406e+06	2.03175e+06	1.89718e+06	2.04504e+06	1.38499e+06	1.30822e+06	1.31265e+06	1.84296e+06	1.67593e+06	1.63235e+06	0.995717	0.911287	0.667679	0.000378303	0.858586	0.0284193	0	0	0	0
Ifrd2	17914.9	7526.58	19665.8	20771.8	21210.5	28889.3	14313.5	23934.2	10692.3	28711	26275.9	29447.2	1.57118	0.136266	1.08497	0.826914	1.87185	0.0284472	0	0	0	0
Cotl1	6.41493e+06	5.72251e+06	5.68405e+06	6.72074e+06	6.29185e+06	7.03699e+06	3.47858e+06	3.27418e+06	3.72985e+06	6.66261e+06	6.91021e+06	7.32013e+06	1.12502	0.0816745	0.588201	0.000841133	1.17235	0.0284504	0	0	0	0
Gm4705	2.47116e+06	2.79593e+06	2.65487e+06	2.56768e+06	2.43609e+06	2.05316e+06	2.31973e+06	2.43635e+06	2.37411e+06	2.19775e+06	2.10478e+06	1.63841e+06	0.890804	0.185795	0.900052	0.0574252	0.749933	0.0284884	0	0	0	0
Ube2g1	45298	42886.5	45156.7	53934.2	28967.6	24737.5	20163.3	37670.6	48334.1	41381.2	38840.8	36203	0.807248	0.401788	0.796213	0.33384	0.873136	0.0287596	0	0	0	0
Drg1	101467	78404	79172.7	73211	102404	107014	215332	250211	217459	177234	128893	129771	1.09105	0.578195	2.63663	0.000482628	1.68272	0.0289351	0	0	0	0
Peli3	166017	152043	153411	135435	103848	64916.3	161514	290469	223317	105796	111428	48621	0.645213	0.0557331	1.43233	0.144255	0.563863	0.0289601	0	0	0	0
Gemin5	63928.7	61475.9	52427.4	58540.8	67643.6	61370.1	46507.1	57999.1	55761.4	49776	44751.6	43682.2	1.05467	0.503353	0.901231	0.303266	0.777193	0.0291917	0	0	0	0
Cd14	81590.2	107657	111888	59050.2	67533.4	59200.6	276788	266437	295843	175329	129028	166589	0.616947	0.0176595	2.78635	0.00015076	1.5639	0.029501	0	0	0	0
Myef2	348807	386026	381332	343166	355370	318406	253339	262963	249858	332157	332374	334922	0.911103	0.107177	0.686421	0.000698368	0.895435	0.0295202	0	0	0	0
Cox15	15855.9	24755.5	22989.7	7931	5943.06	24109.2	23395.4	18429.8	26693.8	9979.07	12917.2	4687.29	0.597211	0.250737	1.07732	0.674868	0.433696	0.029803	0	0	0	0
Ppa2	250992	277161	286740	276184	236625	200510	130612	155384	166439	207349	173600	233138	0.875354	0.236346	0.555207	0.00130464	0.753579	0.0299201	0	0	0	0
LOC102642884	1.16784e+06	1.16921e+06	1.39122e+06	487315	1.21111e+06	1.24243e+06	800073	968898	825106	960332	395891	552352	0.788801	0.365831	0.695786	0.0141977	0.51192	0.0299774	0	0	0	0
Itpr3	5079.71	7647.53	4923.85	8517.63	5392.53	7347.93	2459.93	6798.03	5337.09	14691.1	9371.54	11283.4	1.20435	0.39711	0.826865	0.54704	2.00249	0.0300118	0	0	0	0
Fxr2	56541.4	60319.2	64330	78758.5	49437.8	52502.5	60396.3	44502.1	70871.8	52527.6	43056.6	37967.5	0.997286	0.987158	0.970086	0.832162	0.737078	0.0301356	0	0	0	0
Kdm3b	66892.3	67325.2	63298.2	82067.6	83682.9	91993.1	19680.3	1389.83	50814.6	150647	159986	93242.4	1.30493	0.00381163	0.363944	0.0445041	2.04478	0.0302044	0	0	0	0
Wapl	24700	20557.5	25097.3	24045.7	18049.7	16763.2	22696.1	38776.9	25853	32866.4	29966.8	27826.2	0.836595	0.224918	1.24122	0.33194	1.2886	0.0303045	0	0	0	0
Pak2	557318	560724	581269	651768	637711	636216	287904	251497	282030	593973	621418	596985	1.13322	0.00109402	0.483391	2.71077e-05	1.06654	0.0303046	0	0	0	0
Sf3b1	354742	339786	381974	371676	392618	377194	306408	329084	314916	319622	320752	309508	1.06037	0.192813	0.882867	0.0399276	0.882377	0.0304144	0	0	0	0
Ranbp10	52893.3	43686.9	44449	73239.6	62669.9	53495	25738.9	25524.5	27789.4	38001	25500.6	22340.8	1.34302	0.0659977	0.560542	0.0024402	0.608686	0.0306637	0	0	0	0
Asap1	8	8	3537.35	8	8	8	8210.43	6369.22	2533.62	7461.66	4287.07	8024.17	0.00675419	0.373901	4.81609	0.0915464	5.56458	0.0308544	0	0	0	0
Smyd5	81610.6	68124.3	75833.5	93893.8	100221	32518.6	71553.1	78591.2	47695.7	62413.9	39777	48131.1	1.00472	0.987866	0.877073	0.413259	0.666414	0.0308737	0	0	0	0
Atp1a1	678562	611305	681796	606467	575735	568485	534482	542818	513593	541274	536056	597626	0.887924	0.0459464	0.806879	0.00666764	0.849514	0.030877	0	0	0	0
Man1a2	8640.81	8372.59	8962.08	12651.2	4342.11	1425.12	13559.4	14929.6	10654.8	5764.25	3449.68	6833.61	0.70907	0.495996	1.50695	0.0260174	0.617796	0.0308895	0	0	0	0
Hsd17b11	272090	223435	311039	149993	219571	185689	137859	398410	244426	198531	155290	120004	0.688417	0.0606481	0.967926	0.919112	0.58746	0.0310916	0	0	0	0
Elp3	109614	101616	123400	99243.3	100957	116883	110968	108907	118598	79554.5	75368.6	94809.3	0.947564	0.528592	1.01148	0.863944	0.746294	0.0310948	0	0	0	0
G6pdx	2.70534e+06	2.67724e+06	2.64004e+06	2.44059e+06	2.47386e+06	2.63412e+06	1.14227e+06	1.14358e+06	1.30415e+06	2.48488e+06	2.12434e+06	2.01659e+06	0.940911	0.0652404	0.447486	1.31332e-05	0.825891	0.031101	0	0	0	0
Gabpa	19913.2	14417	15860.1	21490.3	3647.96	13730.3	22359.1	12579.6	12246.8	7623.17	11801.2	4424.11	0.774424	0.524648	0.940132	0.800134	0.475161	0.0311713	0	0	0	0
Ephx1	907311	928915	1.06862e+06	1.07979e+06	956131	1.06706e+06	1.08604e+06	1.19504e+06	1.37684e+06	837466	743985	736999	1.06821	0.360507	1.25925	0.0638323	0.798132	0.031211	0	0	0	0
Nono	987639	1.1029e+06	1.10937e+06	1.08899e+06	1.1328e+06	960587	957742	1.04513e+06	942227	923958	954533	922328	0.994523	0.932772	0.920369	0.17041	0.875281	0.0313147	0	0	0	0
Rbm3	2.10954e+06	2.44221e+06	2.59539e+06	2.13321e+06	2.2785e+06	2.48146e+06	1.80592e+06	1.80442e+06	1.8005e+06	1.78224e+06	1.78758e+06	2.00535e+06	0.964465	0.654568	0.757063	0.015662	0.780056	0.0313264	0	0	0	0
Exoc1	48399	46152.3	47818.2	40542.4	46248.1	49313	37156.9	45532.2	59495.7	42049.7	32812.7	28881.2	0.955988	0.475699	0.998702	0.992948	0.728693	0.0313501	0	0	0	0
Tmlhe	195029	141800	135663	220519	185231	166182	95784.3	78358.6	104633	96064.5	59755.9	97395	1.21046	0.250251	0.590012	0.0338504	0.535915	0.0315226	0	0	0	0
Plcb2	22194.7	21756.3	24872.7	20993.5	18668.3	26296.1	15990.5	20361.1	18501.3	35816	27862.2	39200.1	0.958359	0.717375	0.797006	0.0434595	1.49481	0.0315399	0	0	0	0
LOC102642689	8.31452e+06	8.37116e+06	8.09826e+06	8.14752e+06	7.85589e+06	8.09257e+06	5.98014e+06	5.9614e+06	6.05189e+06	7.90127e+06	7.17937e+06	7.10718e+06	0.972242	0.133665	0.726012	1.33289e-05	0.89525	0.0315726	0	0	0	0
Trmt2a	174764	212585	200927	265780	250843	199413	153926	123981	149102	167513	141313	145242	1.21718	0.13776	0.725865	0.0208569	0.771862	0.0319157	0	0	0	0
Fndc3a	158875	153536	142685	172345	181483	200245	139468	131248	158367	198039	186669	242804	1.21749	0.0254609	0.94284	0.40553	1.37886	0.0319238	0	0	0	0
Macf1	38138.6	34856.9	35797	31801	29882.1	34092.2	21103.3	26558.5	25950.6	41404.6	47460.6	41507.8	0.880348	0.0497251	0.676631	0.00409228	1.19836	0.031964	0	0	0	0
Acaa1a	1.60337e+06	1.58384e+06	1.4619e+06	1.75949e+06	1.92727e+06	1.64574e+06	2.05262e+06	1.7516e+06	2.35193e+06	1.37226e+06	1.06041e+06	1.24125e+06	1.14699	0.0704501	1.32415	0.0483891	0.79024	0.0319937	0	0	0	0
Bclaf1	177127	164095	160311	193257	179792	215500	143193	201531	194674	140458	154218	140108	1.1735	0.066586	1.0755	0.544876	0.866913	0.0320577	0	0	0	0
Pla2g12a	8	8	13369	8	52094.5	30810.6	8	8	16958	17306.9	32685.5	24311.3	6.19449	0.215408	1.26814	0.875994	5.55129	0.0320651	0	0	0	0
Hmox1	1.51503e+06	1.78601e+06	1.75637e+06	1.91919e+06	1.96897e+06	1.93582e+06	657623	757015	628333	2.65385e+06	2.01024e+06	2.36772e+06	1.15158	0.0425889	0.403956	0.000438183	1.3904	0.032577	0	0	0	0
Srsf6	395829	416786	392468	377780	403275	372288	296044	343984	448332	347713	282889	224585	0.957066	0.230585	0.903141	0.441562	0.70965	0.0326748	0	0	0	0
Cndp2	3.75845e+06	3.58529e+06	3.5642e+06	5.6885e+06	5.55962e+06	4.42927e+06	2.85479e+06	2.9452e+06	3.62355e+06	5.30447e+06	4.14463e+06	4.73355e+06	1.43725	0.0171268	0.863916	0.11921	1.30021	0.0327015	0	0	0	0
Osbp	144618	118721	140589	172210	102092	153535	88227.6	79627.9	101066	173901	159757	159872	1.05919	0.740587	0.665765	0.0114837	1.22183	0.032704	0	0	0	0
LOC105244208	3.66328e+06	3.65451e+06	3.38102e+06	3.58324e+06	3.49191e+06	3.44773e+06	2.52467e+06	2.40422e+06	2.93222e+06	3.32316e+06	3.03801e+06	2.97248e+06	0.983555	0.59221	0.734765	0.00687769	0.872401	0.0327809	0	0	0	0
Yif1a	96781.8	91098.4	97831.7	69626.8	87800.1	90611	39331.1	38571.2	39793.1	86220.5	79546.4	69721.4	0.86814	0.142924	0.411937	1.22395e-05	0.824216	0.032837	0	0	0	0
Ddx5	1.59973e+06	1.38684e+06	1.3472e+06	1.4422e+06	1.3204e+06	1.39517e+06	1.52379e+06	1.65658e+06	1.62668e+06	1.2381e+06	1.14525e+06	1.08084e+06	0.959389	0.532835	1.1092	0.147912	0.799347	0.0330618	0	0	0	0
Igf2bp2	236606	229729	221101	281578	244851	263437	255425	211219	242230	281232	246780	263894	1.149	0.0413143	1.03119	0.633058	1.15197	0.0331591	0	0	0	0
LOC102642507	1.43483e+06	1.19087e+06	1.1625e+06	631380	1.07817e+06	1.13683e+06	1.02004e+06	1.10882e+06	1.08253e+06	821560	1.04567e+06	869913	0.751382	0.158759	0.847737	0.10045	0.722545	0.0334064	0	0	0	0
Gde1	9558.35	6449.22	17639.6	25544.2	28896.1	8	73476.1	60803.9	92035.2	34603.9	58336.2	30118.3	1.61821	0.514743	6.72613	0.00266031	3.65732	0.0334929	0	0	0	0
Plod1	20669.7	14555.8	22421.4	29222.4	16676.8	28918.8	16702.7	16855.1	16943.2	4873.27	11087.4	11324.1	1.29787	0.296432	0.87604	0.374479	0.473309	0.0336129	0	0	0	0
Cluh	100070	122691	143299	123048	133495	129402	77622	77755.4	92046.2	73530.8	64838.7	89790.5	1.05432	0.633155	0.675909	0.041642	0.623284	0.0336249	0	0	0	0
Atp5b	1.53391e+07	1.3275e+07	1.35009e+07	1.47832e+07	1.46936e+07	1.47259e+07	1.20041e+07	1.40726e+07	1.19065e+07	1.20166e+07	1.06988e+07	1.19508e+07	1.04957	0.347391	0.901894	0.225653	0.823129	0.0336526	0	0	0	0
Mrpl27	69802.2	65802.1	71185.3	56280.1	63538	53565.1	36631.3	35875.5	42679.9	62168.3	46262.3	47956	0.838452	0.0302595	0.557024	0.000343957	0.756259	0.0337695	0	0	0	0
Copz1	553026	564770	533708	419094	622312	427606	188557	381592	244575	490876	480351	402800	0.8895	0.415154	0.493323	0.00861542	0.831986	0.0339743	0	0	0	0
Erap1	153128	153937	154143	158661	174570	124311	51612.3	49581.2	46114.2	146043	146417	135900	0.992053	0.938314	0.319395	3.56909e-07	0.928778	0.0340015	0	0	0	0
Rac2	419754	383442	441646	357952	402256	417927	594939	534513	558488	341098	270999	348514	0.946414	0.419087	1.35595	0.00377415	0.771673	0.0341275	0	0	0	0
Ncbp1	176295	152884	196920	172763	177396	148223	153601	170636	173154	121366	116189	143736	0.947314	0.58581	0.945432	0.535276	0.724748	0.0341681	0	0	0	0
Mapre1	688138	653792	677267	660068	688360	668897	342541	411543	437352	581044	593835	642511	0.999072	0.964371	0.590054	0.000782328	0.900056	0.0342043	0	0	0	0
Timm23	119866	108225	169161	97829	99737.6	116312	72215.1	69993.6	8	44562	79685.7	70624.1	0.790128	0.228749	0.358002	0.047985	0.490551	0.0346292	0	0	0	0
Pin1	284218	277336	232629	301754	245739	239409	136029	105494	101208	224106	187471	199402	0.990833	0.928962	0.431553	0.00152885	0.769319	0.0348016	0	0	0	0
Rif1	6511.71	6993.19	7341.07	6251.16	4263.63	6652.64	2364.74	3405.67	3813.2	3423.51	4283.78	5909.67	0.823537	0.18956	0.459734	0.00160574	0.653218	0.0348711	0	0	0	0
Fam134c	32182.1	22858.2	26570.1	24725.8	24993.1	32704.2	10362.6	5738.86	15355.9	20342.6	10989.2	9721.78	1.00996	0.946123	0.385457	0.0125613	0.503043	0.0349183	0	0	0	0
Ssb	1.31362e+06	1.24923e+06	1.29444e+06	1.42666e+06	1.31561e+06	1.34001e+06	1.12105e+06	1.20418e+06	1.15498e+06	1.23285e+06	1.15024e+06	1.18618e+06	1.05833	0.124864	0.902242	0.0150336	0.925331	0.0349241	0	0	0	0
Tax1bp1	48840.9	53225.4	22331.5	39545.5	40652.6	53437.6	31417.1	37513.9	37553.2	15946.8	4570.04	7552.69	1.07426	0.786466	0.855996	0.577592	0.225643	0.0349299	0	0	0	0
Gm14393	1077.47	950.717	733.455	1187.96	1049.04	836.028	772.643	914.567	705.041	1766.04	1375.4	1290.63	1.11276	0.509232	0.866244	0.355295	1.60487	0.034977	0	0	0	0
Map6	4619.9		9007.31		15484	6418.69	8	8	8	13523.2	17250.1	14074.7	1.60728	0.497617	0.00117412	0.025228	2.19404	0.0350649	0	0	0	0
Sdhc	778945	709746	747605	721326	498980	551599	408032	505637	665220	332240	612681	502153	0.79234	0.0915086	0.706029	0.0476084	0.647085	0.035094	0	0	0	0
Bud31	290386	237973	247785	281332	251723	315563	186370	253534	267277	183558	195320	218294	1.09338	0.379503	0.911146	0.482473	0.769408	0.035121	0	0	0	0
Rtn4ip1	10500.8	8	7539.99	7012.63	5530.6	8041.58	8	3825.08	8	18625.7	14437.7	16406.6	1.14051	0.805134	0.212816	0.23293	2.7409	0.035287	0	0	0	0
Poldip3	83157.7	77448.9	72584.5	62862.9	75147	79840.9	30023.5	26409.3	27074.6	57606.5	58757.9	69987.3	0.934216	0.4359	0.358107	0.000105156	0.799137	0.035289	0	0	0	0
Cs	2.25055e+06	1.67231e+06	2.04185e+06	1.73015e+06	2.71905e+06	1.79992e+06	1.1996e+06	1.42888e+06	1.61762e+06	1.49951e+06	1.46961e+06	1.3662e+06	1.04768	0.805677	0.71187	0.0510279	0.726827	0.0353651	0	0	0	0
Nop2	341760	354615	329089	352279	337206	360467	99160	133701	117338	319577	283895	272620	1.02388	0.461621	0.341503	5.41964e-05	0.854337	0.0355078	0	0	0	0
Ndufs4	532513	508169	570072	631524	602237	597453	394838	290079	395256	434581	436772	493190	1.13687	0.0246068	0.670601	0.0108682	0.847145	0.0355408	0	0	0	0
Commd9	297617	298322	295942	342547	259578	310883	133642	257751	248980	349708	320045	377554	1.02369	0.785379	0.718003	0.1041	1.17427	0.0356161	0	0	0	0
Pck2	1.1995e+06	832487	996933	846770	935612	895579	422985	465457	347699	733194	611678	630813	0.884132	0.344379	0.408113	0.00586348	0.652274	0.0356376	0	0	0	0
Sumo3	8	8	93974.5	121699	92193.5	116056	8	28420.6	23568.8	170254	117387	133610	3.51044	0.0733512	0.55322	0.689129	4.48183	0.0356633	0	0	0	0
Wdr5	224813	211085	263883	169266	178600	248416	107813	99937.5	107135	186501	180641	184587	0.852095	0.307993	0.449977	0.00131698	0.78843	0.0361525	0	0	0	0
Ddx6	401726	471292	480827	442815	428500	450099	412676	473410	443537	376233	376720	333576	0.976046	0.695915	0.982109	0.804174	0.802551	0.0362108	0	0	0	0
Rab32	262337	265626	393274	431762	413991	548508	461318	470801	544760	451775	440567	557405	1.51347	0.0591691	1.60315	0.0214873	1.5737	0.0364573	0	0	0	0
Pop1	48609.2	50579.5	57638.4	48603.2	47363	55224.2	48128.9	46061.2	45911.3	45008.7	43184.7	41830.3	0.964058	0.635626	0.893349	0.120439	0.82909	0.0365804	0	0	0	0
Scamp3	785248	760970	816133	840000	713187	774177	137440	95634.2	122389	738591	628909	640669	0.985189	0.784824	0.15047	4.86646e-06	0.850072	0.0367137	0	0	0	0
Eci2	151954	184923	137726	187251	184428	162474	107607	132438	140019	110639	121875	104171	1.12547	0.283112	0.800803	0.138518	0.709403	0.0367693	0	0	0	0
Hspbp1	116519	105206	83271.9	87151.2	93554.3	73451.2	10953	9394.73	4267.05	77129.2	53777.2	40875.8	0.833309	0.211966	0.0807052	0.000720351	0.563226	0.036919	0	0	0	0
U2surp	89242.5	92625.2	96574.2	91933.1	89733.3	79311.4	67864.3	78803.3	69246.3	84930.5	87463.7	82692.2	0.937279	0.259288	0.775436	0.00669861	0.916121	0.0369248	0	0	0	0
Ndufaf1	17073	19927.5	18948.9	17190.5	16643	20524.3	8990.42	12162.9	14818.9	14359.6	3284.03	3160.65	0.971554	0.737088	0.642943	0.0240263	0.371842	0.0369989	0	0	0	0
Arid4a	9195.19	14676.5	12844.7	8	6246.38	8	8	8	8	7991.8	8	8	0.170561	0.018162	0.000653658	0.00161491	0.218098	0.0370718	0	0	0	0
Agps	550861	520005	512543	619205	588984	598032	489829	596722	592206	494205	433755	461469	1.14072	0.00731739	1.06022	0.43672	0.877492	0.0371891	0	0	0	0
Sun2	11162.8	10193.6	15411.8	629541	5277.98	5061.4	12341.1	10030.7	14816.1	6318.07	8131.46	4173.22	17.4031	0.388782	1.01142	0.950447	0.506491	0.0372209	0	0	0	0
Snapin	142162	143529	214007	313228	124196	173143	156883	243925	201521	101670	92703	68077.2	1.22187	0.579758	1.20539	0.378253	0.525218	0.0373024	0	0	0	0
Rps21	4.68284e+06	4.90853e+06	4.55054e+06	4.58875e+06	5.1434e+06	4.53265e+06	2.56077e+06	1.92428e+06	2.36017e+06	4.06219e+06	4.44706e+06	4.2264e+06	1.00869	0.862078	0.484038	0.000347949	0.900561	0.0373903	0	0	0	0
P4hb	5.04436e+06	4.6352e+06	5.15037e+06	6.11181e+06	5.99671e+06	6.2118e+06	2.38695e+06	2.45913e+06	2.68882e+06	5.67612e+06	5.39148e+06	5.42365e+06	1.23536	0.00232854	0.508087	0.00017961	1.11202	0.0376902	0	0	0	0
Paip1	23316.9	18439.4	27625.2	23859	13041.8	26237.1	5564	7448.58	8528.91	40279.1	33555.5	30886.1	0.91001	0.689978	0.310479	0.00464291	1.50935	0.0377734	0	0	0	0
Apobr	67637.4	64773.8	81356.3	70047.7	74552.7	62095.1	61306.8	61408.9	69117.1	53535.8	54283.3	57641.3	0.966918	0.726484	0.89739	0.27129	0.774021	0.0378439	0	0	0	0
Cyba	254598	177839	178713	174695	146184	186912	110003	8	95313.8	98567.4	141347	110458	0.830879	0.288277	0.335966	0.0342833	0.573301	0.0378584	0	0	0	0
Tyrobp	189150	174282	193743	172188	193211	134923	8	8	25776.8	167312	149763	131645	0.897961	0.352432	0.0462921	6.98439e-05	0.805348	0.0380356	0	0	0	0
Prdx1	4.62141e+07	4.48599e+07	4.38908e+07	3.57041e+07	3.8239e+07	3.36291e+07	3.06669e+07	2.99477e+07	3.11535e+07	4.11804e+07	3.65151e+07	3.18366e+07	0.797039	0.00362445	0.679941	4.55632e-05	0.81156	0.0380559	0	0	0	0
Xpo5	94311.9	95657.4	86288.3	73471.6	63148.9	68089.6	50073.7	37124.7	54399	64325.9	73882.8	38848.4	0.741011	0.00464911	0.512555	0.00166131	0.640913	0.0381916	0	0	0	0
H13	127045	132060	134472	149703	163991	122053	98163.4	115612	111204	140752	145077	157354	1.10715	0.323783	0.825708	0.0157607	1.12604	0.038254	0	0	0	0
Commd7	98043.1	120797	104658	161134	148029	141306	123627	91589.2	215355	151194	170289	128390	1.3925	0.00900385	1.33098	0.397371	1.39065	0.0385007	0	0	0	0
Upf2	7276.34	4716.93	5528.01	2716.86	8455.59	2555.09	5941.7	6820.67	985.163	2986.75	3937.16	3250.77	0.783478	0.576421	0.784619	0.557318	0.580704	0.0385437	0	0	0	0
Sgta	221723	208992	220884	182669	188470	235173	92049.6	95963	129774	200122	153298	162984	0.930497	0.427702	0.487703	0.000924788	0.792517	0.0386068	0	0	0	0
Chmp6	187045	186849	145001	190489	160368	171845	105926	93346.4	118261	127338	110262	136308	1.00734	0.942413	0.611941	0.0129622	0.720585	0.0386547	0	0	0	0
Acox3	178089	168500	197632	207368	169900	212455	225522	198611	222432	160928	139447	130323	1.08361	0.394736	1.18806	0.0475546	0.791402	0.0387073	0	0	0	0
Ndufb3	332948	300174	340506	308021	352162	316766	300379	282191	319723	277637	235159	283110	1.00341	0.954701	0.926733	0.22187	0.817464	0.0388712	0	0	0	0
Adar	6170.11	3299.39	6468.78	11192	13407.3	4997.49	112020	110010	118287	15574.3	8978.85	11206.7	1.85696	0.168485	21.3522	2.2875e-06	2.24365	0.0389997	0	0	0	0
Mt2	1.37614e+06	1.61721e+06	1.28176e+06	898948	957024	785734	115802	121555	114090	1.17325e+06	775471	672818	0.617926	0.00822533	0.0822076	0.000196526	0.613208	0.0390788	0	0	0	0
Gripap1	65859.4	69743.1	64757.1	57642	51585.9	55910.5	54835.6	65446.6	50240.2	92009.1	73715.7	84756	0.824211	0.00752959	0.851082	0.104372	1.25016	0.0391019	0	0	0	0
Psen2	46225.8	26332.8	57154.6	26447.1	37927.6	45029.6	23184.3	15790.6	21340.8	8	17425.7	16064.4	0.843433	0.554997	0.464993	0.067513	0.258248	0.0391106	0	0	0	0
Rae1	278138	311478	319330	272579	249070	204564	184317	232801	259326	264854	266464	263188	0.798962	0.0612999	0.744207	0.0376795	0.874097	0.0394495	0	0	0	0
Mrps22	189794	136604	164491	92746.5	121992	118589	79390.7	109931	107293	93609.5	24425.1	105642	0.679027	0.0427944	0.604238	0.0236437	0.455656	0.0395972	0	0	0	0
Hdac6	30226.9	23154.7	25968.9	24767.4	29076.8	25793	22549.3	21506.3	25428.9	36202.7	41420.5	32171.4	1.00361	0.970544	0.875664	0.237027	1.38367	0.0396913	0	0	0	0
Mlec	319441	374218	333457	344788	359155	360190	228668	231261	222333	279714	292445	298592	1.03604	0.511968	0.664251	0.00230412	0.847763	0.0397389	0	0	0	0
Eif3c	1.0674e+06	1.01215e+06	682251	656902	639276	574477	708926	682405	569862	596504	557044	487301	0.677332	0.0728762	0.710114	0.1046	0.594123	0.0398025	0	0	0	0
Pde4dip	4083.82	5738.17	2923.08	1500.14	1545.18	8	8	8	8	8	2421.42	8	0.239569	0.0281997	0.00188308	0.00655464	0.191244	0.0400609	0	0	0	0
Ctsl	507248	480887	516880	802456	804910	644654	10800.5	16269.4	8	544192	540846	588744	1.49634	0.0100079	0.0179917	1.94801e-06	1.11214	0.0403539	0	0	0	0
Ak4	298962	352803	386576	281608	258720	302609	196657	130367	104391	256841	218991	281567	0.811812	0.0841835	0.415485	0.00570574	0.729432	0.0404005	0	0	0	0
Etf1	852329	841514	906596	963355	869748	942253	544248	606775	640054	788908	663284	761908	1.06726	0.168875	0.688759	0.00145233	0.851433	0.0405954	0	0	0	0
Dnajc7	172694	187850	203568	174271	191351	180360	167678	198215	205444	144254	131133	166570	0.967862	0.586068	1.01281	0.877055	0.783456	0.0406552	0	0	0	0
Psmb6	962250	1.26627e+06	982264	1.70429e+06	1.17765e+06	1.26236e+06	369181	325638	277874	1.78964e+06	1.40601e+06	1.43006e+06	1.29074	0.17774	0.302946	0.00183516	1.44068	0.0406918	0	0	0	0
Cul4a	69044.4	68357.2	57302.6	54132.8	55835.9	42098.3	60921.2	85593.6	57189.1	81857.5	73832.4	78934.2	0.781015	0.0691059	1.04622	0.772327	1.20503	0.0408425	0	0	0	0
Capzb	4.10086e+06	4.07257e+06	3.72501e+06	4.39218e+06	4.21771e+06	4.23005e+06	1.27144e+06	975958	924180	3.66433e+06	3.57297e+06	3.46088e+06	1.07913	0.0781141	0.266554	5.67876e-05	0.899124	0.040871	0	0	0	0
Trim33	45086.6	50038.9	48619.7	45599.6	48407	43476.2	25615.6	32850.4	30787.3	35888.9	39774.3	43810	0.956435	0.366363	0.620914	0.00223196	0.831146	0.0409511	0	0	0	0
Rps15a	2.40072e+06	2.44502e+06	2.58908e+06	2.45368e+06	2.34811e+06	2.27757e+06	3.60313e+06	4.09556e+06	3.65881e+06	2.12997e+06	2.13969e+06	1.65751e+06	0.95219	0.196319	1.52761	0.00139637	0.797217	0.0409851	0	0	0	0
Hspa4	3.55298e+06	3.43054e+06	3.39763e+06	3.65739e+06	3.39381e+06	3.38264e+06	1.40904e+06	1.48441e+06	1.54162e+06	3.33061e+06	3.30956e+06	3.21624e+06	1.00508	0.870984	0.427224	5.31103e-06	0.949453	0.0411498	0	0	0	0
Rpl4	6.55905e+06	6.59897e+06	5.87019e+06	6.30603e+06	6.04734e+06	5.95208e+06	3.51586e+06	3.44188e+06	3.72843e+06	5.64615e+06	5.05223e+06	5.61515e+06	0.962016	0.40511	0.561596	0.000381469	0.857334	0.0413947	0	0	0	0
Fhl3	59760.9	89309	81754.1	135204	146093	154620	247159	235759	272619	129855	123061	96939.2	1.88853	0.00286568	3.27321	0.000239099	1.51568	0.0413963	0	0	0	0
Dync1h1	912150	874221	904924	947129	852759	881494	862442	938224	957397	862727	779161	809228	0.996316	0.91827	1.02481	0.515489	0.910757	0.0416232	0	0	0	0
Clic4	1.53318e+06	1.64677e+06	1.71392e+06	2.49508e+06	1.92139e+06	2.21425e+06	4.77507e+06	5.34011e+06	5.43388e+06	1.90242e+06	1.98572e+06	2.37217e+06	1.35491	0.0290845	3.17725	7.49638e-05	1.27921	0.0416699	0	0	0	0
Mcm4	155742	145275	178399	130392	129835	124133	144827	125556	142025	135849	126908	125214	0.801724	0.0336772	0.860231	0.123476	0.809259	0.0417826	0	0	0	0
Ccdc86	41797.1	47425.7	57375.9	32434.8	25035.5	23169.9	9478.65	9748.79	13319	33899.9	36272.1	23885.8	0.550074	0.0148456	0.222011	0.00128977	0.641601	0.0418037	0	0	0	0
Appl2	115605	98369.9	94740.1	90999.4	93454.4	105261	53248.5	67206.5	63832.3	3442.28	8	76761.6	0.938452	0.46221	0.596949	0.00571083	0.259825	0.0420952	0	0	0	0
Sumf2	27598.2	36548.5	29316.7	44542.4	47991.4	43594.7	11371	14307	14015.5	41373.6	43126.6	37422	1.45649	0.00957303	0.424696	0.00346839	1.30449	0.0421209	0	0	0	0
Rab6a	536490	598263	613126	623227	574813	481797	546061	666997	587541	520159	369276	411220	0.961071	0.659061	1.03016	0.700698	0.744133	0.0424211	0	0	0	0
Pex11b	186834	178308	154517	190267	154860	145626	182099	203664	215869	146975	142207	144574	0.944378	0.59471	1.15774	0.119171	0.834693	0.0427404	0	0	0	0
Psmd2	1.35726e+06	1.29669e+06	1.36775e+06	1.36006e+06	1.37949e+06	1.35969e+06	1.28496e+06	1.35302e+06	1.33542e+06	1.27335e+06	1.16924e+06	1.24415e+06	1.01928	0.325668	0.987991	0.621185	0.916713	0.0427989	0	0	0	0
Soat1	729356	879859	840782	1.13442e+06	935124	1.04531e+06	396069	375123	469906	675837	569268	688325	1.27137	0.0388397	0.506571	0.00166063	0.789156	0.0429311	0	0	0	0
Egln1	8	8	7030.29	8	14753.1	13451.6	9830.15	6371.83	8276.87	19357.6	8009.06	15334	4.00391	0.251083	3.47401	0.0845207	6.06003	0.043047	0	0	0	0
Pik3c3	34911.4	27233.1	31410.2	29664.9	20641.8	25169.2	18270.4	18158.2	14540.4	22002.3	26182.7	23018.5	0.806757	0.153039	0.544803	0.00499356	0.761089	0.0432441	0	0	0	0
Srrm2	95479.1	76992.8	78829.2	88728.8	75482.2	77914.1	29022.1	30347.1	33019.1	70069.4	54682.5	62006.9	0.963486	0.690904	0.36764	0.000906403	0.743167	0.0432825	0	0	0	0
Mrps18b	46173.6	44655.5	51099.2	35534.9	44884.7	42464.6	30082.6	24047.9	23466.1	24116.9	35984.3	38843.9	0.865819	0.136205	0.546732	0.00172299	0.697149	0.043333	0	0	0	0
Emg1	234176	205606	224580	215637	164339	240534	147845	106329	135122	202879	170573	178614	0.933994	0.574627	0.58597	0.00351652	0.830972	0.043402	0	0	0	0
Btf3	1.98434e+06	1.90456e+06	2.29142e+06	2.69548e+06	2.51297e+06	1.96615e+06	995427	1.21044e+06	1.13681e+06	1.8056e+06	1.50299e+06	1.56054e+06	1.16088	0.253717	0.540859	0.00210919	0.787844	0.043556	0	0	0	0
Immt	38422.3	39660.8	40123.4	42090.2	34697.3	39514.8	12184.7	12563.7	8	35746	23619.6	26920	0.983891	0.789629	0.209434	0.00169292	0.729957	0.0436329	0	0	0	0
Dennd4b	14785.4	9775	12888.7	13778.9	14134.2	18915.6	5277.73	6051.47	4502.19	7253.39	8432.31	8528.84	1.25046	0.229749	0.422743	0.00918842	0.646597	0.0437624	0	0	0	0
Itgav	3099.56	8	2455.14	8	4446.93	8	8	8	8	3993.56	8505.87	8298.63	0.802297	0.84465	0.00431446	0.121473	3.73885	0.0437684	0	0	0	0
4632428N05Rik	12108.3	8	8	13140.9	8	46909.2	8	9003.57	8	18295.3	14348.4	16037.7	4.95354	0.333507	0.743926	0.846914	4.0152	0.0438244	0	0	0	0
Hibadh	482975	505158	565167	517936	471338	510611	239732	293473	296482	420488	451946	449515	0.965612	0.565959	0.534145	0.00141822	0.851058	0.0439084	0	0	0	0
Immt	1.26836e+06	1.38813e+06	1.3354e+06	1.41319e+06	1.31189e+06	1.24636e+06	774128	758721	767120	1.23108e+06	999560	1.10568e+06	0.994879	0.91452	0.576161	8.62007e-05	0.835776	0.0441221	0	0	0	0
Psmc6	1.23964e+06	1.07454e+06	1.21401e+06	1.23737e+06	1.16863e+06	1.11048e+06	943581	1.13678e+06	1.22446e+06	1.04018e+06	983310	1.03262e+06	0.996681	0.953611	0.936692	0.487831	0.8662	0.0442274	0	0	0	0
Uqcrh	805730	785573	730294	703140	956409	904778	553955	567169	534623	696445	512180	610694	1.10455	0.371678	0.713193	0.000816351	0.78365	0.0442984	0	0	0	0
Smarca5	105958	116229	108994	114051	106427	109723	96627.9	90618.2	99632.7	95135.8	72876	94423.6	0.997038	0.934919	0.866227	0.0216299	0.792421	0.0443148	0	0	0	0
Rpl18	5.15179e+06	5.10583e+06	4.98583e+06	5.35851e+06	4.63071e+06	5.17154e+06	3.40691e+06	3.72452e+06	4.02205e+06	4.85242e+06	4.10394e+06	4.27325e+06	0.994576	0.907905	0.73169	0.00178372	0.867889	0.0443796	0	0	0	0
Rrp8	13650.3	16189.9	16082	12809.9	12231.5	14010.6	12381.9	12400.1	10502.2	5975.53	11908.3	10742.5	0.850396	0.0798311	0.768346	0.027128	0.623366	0.044583	0	0	0	0
Sfr1	25540.2	26593.7	22760.2	48900.3	35015.5	25150.4	6866.03	9199.47	21403.8	16266	20314.3	9676.39	1.45627	0.178178	0.500298	0.0550832	0.617628	0.0446058	0	0	0	0
Trappc13	10679.7	7969.22	8243.52	8487.5	7573.07	8	8	8	7176.08	8	8	6553.6	0.597513	0.270183	0.267439	0.0609758	0.244292	0.0446579	0	0	0	0
Dnmt3a	97201.5	104361	121527	98792.7	110070	95066.9	51553.4	61920.8	54790.1	92100.6	66975.5	62192.2	0.940699	0.494745	0.520798	0.00275798	0.684852	0.0446606	0	0	0	0
Fdps	2.31948e+06	2.22711e+06	2.13962e+06	2.41713e+06	2.38885e+06	2.41817e+06	525455	404124	412597	2.7554e+06	2.52704e+06	2.40317e+06	1.08046	0.0273868	0.200738	1.05469e-05	1.14947	0.0448081	0	0	0	0
Rnf181	17919.2	17637.4	21335.8	30121.7	17618.4	34725.8	8	8	8	14878	7809.35	13157.3	1.44951	0.179587	0.000421849	9.0371e-05	0.630042	0.0450965	0	0	0	0
Trim56	8	8	7675.51	8	10686.4	15257.4	12197	12859.8	8	14025.9	8169.13	12008.7	3.37409	0.306042	3.25876	0.302521	4.44694	0.0454779	0	0	0	0
Trip11	9996.94	7793.79	8835.44	7246	7351.28	8229.41	4288.74	5054.27	5522.42	7465.84	4681.23	5530.57	0.857303	0.1484	0.558302	0.00583151	0.66392	0.0456896	0	0	0	0
Cog5	69571.9	71817.4	57218.4	64373.2	81871.8	60970.4	34799.5	66345.9	47059.3	55088.7	48896	52718.4	1.04334	0.735072	0.746218	0.176269	0.789008	0.0459294	0	0	0	0
Tor1b	7463.22	13454.5	12628.1	8	15960	14553.3	21106.2	26053.4	25255.9	16284.9	16134.4	18012.8	0.90984	0.86181	2.1587	0.00588714	1.50338	0.0459952	0	0	0	0
Trnt1	381487	384835	375994	413732	382000	386481	242282	289482	290415	357576	285810	273977	1.03493	0.264027	0.719747	0.00268719	0.803073	0.0460671	0	0	0	0
Anxa7	825511	629909	623738	393988	356410	460114	895286	986722	963750	411305	469150	543269	0.582213	0.0164817	1.36871	0.0235237	0.68476	0.0460711	0	0	0	0
Ppp1r7	537442	522097	581205	595278	400220	513435	217830	209511	253936	486088	410500	483490	0.919664	0.499593	0.415225	0.000138537	0.84113	0.0462436	0	0	0	0
Pcmt1	392465	369015	338981	280135	257475	316023	43787	42365.5	56353.3	257891	322031	207288	0.775704	0.0233028	0.129496	3.81645e-05	0.715345	0.0463727	0	0	0	0
Clpb	29254.7	30900.4	30300.9	22629.3	25000	35918	19362.9	10524.9	17174.8	18386.6	22678.3	5746.24	0.923624	0.606025	0.520282	0.00586208	0.517502	0.0463986	0	0	0	0
Sfpq	1.28966e+06	1.26989e+06	1.33067e+06	1.29087e+06	1.28942e+06	1.30695e+06	1.04069e+06	887140	944126	1.2577e+06	1.19259e+06	1.17307e+06	0.999234	0.960312	0.73825	0.00215291	0.931403	0.046454	0	0	0	0
Phb	3.4474e+06	3.17591e+06	4.02764e+06	3.41007e+06	3.44278e+06	2.98777e+06	3.06105e+06	3.29717e+06	3.5976e+06	2.50484e+06	2.62289e+06	3.01126e+06	0.92392	0.405563	0.934735	0.476531	0.764156	0.0465413	0	0	0	0
Oas1a	69949.1	72882.8	70727.1	87247.7	116893	104818	487347	556957	526221	59615.3	34601	19734.5	1.44671	0.021284	7.35406	2.33644e-05	0.53358	0.0466158	0	0	0	0
Micall2	8	4620.77	777.438	2481.07	3218.74	2656.62	10170.9	11722.1	8763.38	6325.77	5513.66	5894.23	1.54571	0.533233	5.67059	0.00717525	3.28024	0.0467764	0	0	0	0
Usp8	42767.7	31184	43353.8	41907.3	36021.9	29267.9	29166.1	33274.4	32530.1	49899.2	50084.7	57910	0.913828	0.565671	0.8096	0.147951	1.34601	0.0467966	0	0	0	0
Hsp90b1	3.13485e+06	3.19915e+06	3.28595e+06	3.57815e+06	3.33069e+06	3.45094e+06	2.97355e+06	3.14927e+06	3.31698e+06	3.39226e+06	3.60878e+06	3.36881e+06	1.0769	0.042261	0.981274	0.609072	1.07795	0.0469049	0	0	0	0
Rbpj	63456.3	59308	75921	87291.6	78839.3	86202.6	48016.3	46499.7	57254.7	76706	85794.6	86291.7	1.27002	0.0340901	0.763875	0.0601378	1.25219	0.0469464	0	0	0	0
Ik	43985.9	60313.6	60314	62859.1	47160.6	62232.5	20507.3	36663.4	43929.1	38815.4	36786	41351.9	1.0464	0.750687	0.614165	0.0740045	0.710472	0.0470286	0	0	0	0
Pik3ap1	20641.9	18310.2	18713.3	32470.8	26796.6	29163.5	67248.6	69640.2	91475.9	26786.6	21197.1	24941.1	1.53352	0.00465131	3.96017	0.00182499	1.26462	0.0471557	0	1	0	0
Bola1	782223	889800	1.16454e+06	848237	909926	1.0298e+06	410598	232276	429976	534560	627728	657495	0.982868	0.903672	0.378222	0.010656	0.641546	0.0472725	0	0	0	0
Dus3l	28540.9	20509.5	29688.6	11955.2	7123.08	10568	30275	13162.4	8943.98	17005.7	19552.7	13546.5	0.376514	0.00711015	0.665254	0.285489	0.636342	0.0472972	0	0	0	0
Gstm1	1.2142e+07	1.23927e+07	1.12283e+07	1.05872e+07	1.00296e+07	1.07949e+07	5.20709e+06	5.33845e+06	6.24604e+06	1.10099e+07	1.09525e+07	1.05042e+07	0.878328	0.0262058	0.469524	0.000194165	0.907828	0.0473472	0	0	0	0
Mcl1	246463	254879	286783	272984	303463	289158	242025	246416	223209	360056	300740	312920	1.09831	0.162585	0.902966	0.146922	1.23548	0.0473566	0	0	0	0
2210016F16Rik	29012.2	29434.3	31545.5	36636.9	30101.6	28453.7	35273	14291.2	20218.9	14641	24201.2	23815.5	1.05779	0.544215	0.775437	0.344777	0.696259	0.0474143	0	0	0	0
Dpysl2	546397	538588	577391	575244	496488	573860	463657	454212	552949	668553	596455	722063	0.989903	0.854407	0.884768	0.130303	1.19532	0.0474454	0	0	0	0
Qk	117351	105644	124272	118580	134836	116028	113241	71840.5	99978	172789	138544	140636	1.06386	0.408592	0.820864	0.195633	1.3015	0.0474745	0	0	0	0
Ybx3	114843	134734	137179	122211	118040	131556	29801.4	26339.2	30235.8	109347	98799.9	110694	0.961347	0.572795	0.223335	0.000153355	0.824397	0.0475372	0	0	0	0
Rrbp1	737154	845230	696881	834631	850926	770661	155089	116957	106868	950315	979077	849859	1.07764	0.308609	0.166244	0.000170439	1.21936	0.047888	0	0	0	0
Bcat2	520933	530279	673089	534222	523130	445391	348003	457289	395651	462494	391817	418775	0.871508	0.262053	0.696481	0.0406994	0.73832	0.047913	0	0	0	0
Asns	859582	792801	769607	808781	615623	646363	508304	720244	689285	733990	509604	520062	0.854985	0.149404	0.791842	0.0781585	0.728185	0.0480274	0	0	0	0
Rcor1	33873.5	25040.1	36662.7	25385	20118	19320.5	15264.2	19632.7	20767.7	21283.9	20325	23424.8	0.678237	0.061883	0.58241	0.0266527	0.680438	0.0482367	0	0	0	0
Msh6	49527.5	47063.4	53344.2	38094.6	37267.6	35102	68770.6	82297	87464.4	46296.9	42380	42199.9	0.736746	0.00293865	1.5909	0.00730674	0.872889	0.0485022	0	0	0	0
Gbas	145120	158813	143422	151634	102312	103271	100745	89671.5	85144.8	130407	81766.1	64946	0.79851	0.151833	0.61598	0.00104262	0.61946	0.0485116	0	0	0	0
Timm17b	55916.9	69389.5	60353.8	69288.9	52489.8	58468.2	8	8	16344.7	50682.6	37888.9	49334.3	0.970843	0.789278	0.088122	0.00111007	0.742786	0.0485223	0	0	0	0
E130309D02Rik	5111.11	5538.9	8	8	8	15277.4	8	4011.77	8	12483.5	11259.2	7119.12	1.43492	0.788642	0.37791	0.376222	2.89565	0.0488784	0	0	0	0
Gmppa	71165.4	57275.7	72181.6	88820.8	77452.3	83636.9	78975.8	69264.3	113136	93959.7	88110.6	76868.3	1.24567	0.0477794	1.30282	0.225528	1.29067	0.0489184	0	0	0	0
Tmem43	101954	98040.5	93131.5	114736	114441	119805	62600.1	91137.8	70402.3	87113	92591	87152.6	1.19056	0.00381928	0.764655	0.0608935	0.910383	0.0491247	0	0	0	0
Stom	1.07893e+06	731483	852263	579092	749738	626133	535075	535883	599706	599030	521648	640218	0.73421	0.106971	0.627438	0.0336159	0.661326	0.0491406	0	0	0	0
Pcbp1	4.19517e+06	3.75971e+06	4.29542e+06	4.17538e+06	3.7793e+06	3.82633e+06	3.41474e+06	3.5062e+06	3.37169e+06	3.65912e+06	3.53178e+06	3.64175e+06	0.961691	0.490906	0.840194	0.0181772	0.884276	0.0491614	0	0	0	0
Myg1	438242	410414	490670	431929	359761	333741	24054.8	11914.9	22671.7	399185	319853	302175	0.840297	0.131046	0.0437843	5.71509e-05	0.762483	0.0492596	0	0	0	0
Ddx18	354305	414328	372151	420595	349109	350820	226589	232544	234593	342081	289345	313450	0.98224	0.830243	0.608113	0.00115127	0.828269	0.0494625	0	0	0	0
Selt	15696	19655.2	18255.4	26227.4	18517.4	15529.7	24080.8	8	37285.3	30499.6	35867.2	22098	1.12439	0.547973	1.1449	0.825068	1.65026	0.0495314	0	0	0	0
Rabl6	7717.94	9527.86	10019.4	9838.62	8534.72	15526.5	7467.98	9944.85	15632.2	6887.05	7417.71	5639.64	1.24334	0.382771	1.21199	0.486525	0.731496	0.0495325	0	0	0	0
Ppp1r9b	27000.3	16777.2	34807.7	42994.2	33568.2	38278.7	31260.8	34508.5	31798.7	50630.7	39281.5	41195.8	1.46136	0.109336	1.24156	0.29977	1.66836	0.049635	0	0	0	0
Coa7	152483	146505	98972.9	148249	136142	154526	87707.8	73235.6	57227	95519.3	77990.9	66396.3	1.10292	0.485117	0.548221	0.0348171	0.602839	0.049637	0	0	0	0
Dcps	237872	266010	250987	223822	252979	259640	310237	336262	281348	203588	183596	232058	0.975587	0.676587	1.22915	0.0318137	0.82033	0.0496389	0	0	0	0
Psma3	982880	906351	921415	950014	844312	923336	357046	338857	347832	994665	1.03101e+06	1.09176e+06	0.966917	0.475821	0.371351	1.63299e-05	1.10915	0.0496578	0	0	0	0
Farsb	724090	706384	714157	719278	644612	669150	640481	747726	730494	687099	634597	679640	0.947967	0.174556	0.98791	0.809925	0.933184	0.0498155	0	0	0	0
Acad8	27375.7	14792.3	23276.5	22036.4	19448.7	15449.4	6402.3	5666.22	9097.98	10778.8	13248.8	8319.51	0.869967	0.533806	0.323427	0.0185501	0.494268	0.0498406	0	0	0	0
Wasf2	81755	82995.2	97360.3	108475	97979.4	80111.2	86153.3	62075.4	51048.3	103815	107364	98220.8	1.0933	0.446966	0.760279	0.142962	1.18042	0.0498424	0	0	0	0
Hebp1	457975	448496	512601	532266	528555	556053	247012	227999	276423	520041	550266	595058	1.13939	0.0387522	0.529524	0.000807192	1.17356	0.049966	0	0	0	0
Mrpl15	79957.2	72801	75519.2	79774.2	75762.6	71440.3	54629.5	69859.2	52114	70708.4	64460.6	58019.3	0.994304	0.89831	0.773632	0.0437579	0.846287	0.0500859	0	0	0	0
Tsta3	365333	355852	375682	480156	376381	390640	322586	376515	452718	326657	349367	345521	1.13704	0.203312	1.0501	0.656451	0.93133	0.0502284	0	0	0	0
Osbpl11	3810.46	8290.75	3044.33	6647.16	19327.4	16177.4	6144.31	2158.05	5982.22	11232.9	10200	17859.2	2.78313	0.0957903	0.943154	0.897482	2.5943	0.0502584	0	0	0	0
Pip5k1a	82926.8	91370.5	95960.9	59100.6	69052.1	68629.3	44403.2	38128.2	38935.2	52521.3	71730.4	76870.6	0.728126	0.0081246	0.449446	0.000321451	0.744186	0.0505988	0	0	0	0
Ppp1ca	2.22377e+06	2.1613e+06	2.15805e+06	2.24741e+06	2.17633e+06	2.26096e+06	1.72127e+06	1.82447e+06	1.85263e+06	2.08496e+06	1.73136e+06	1.72012e+06	1.02164	0.235769	0.825046	0.00108709	0.846147	0.0509658	0	0	0	0
Rab11a	16201	27171.5	22391.7	46181.9	54263.3	13982.2	37573.8	56287	23830.8	55028.4	41524.7	31455.7	1.73997	0.270824	1.7896	0.156187	1.94648	0.0511122	0	0	0	0
Hax1	60693	73468.1	77409.1	49913.9	58540.6	36982.5	37270.6	20533.4	24187	58881.9	55529.7	53480	0.687417	0.0518701	0.387536	0.00380661	0.793551	0.0511205	0	0	0	0
Wdr4	101141	101126	93851.6	118431	100019	97229.2	57662.2	38202	54711.4	83652.3	59221.6	83420.9	1.06606	0.409233	0.508498	0.00174576	0.764203	0.0513308	0	0	0	0
Dnaja1	384335	335109	391629	386744	440217	413249	507973	469509	432992	331299	228058	261031	1.11623	0.141241	1.26947	0.02348	0.738374	0.0514	0	0	0	0
Vps41	62145.2	68238.6	75761.5	61622.5	49166.5	53645	48807.1	58060.9	54743.2	53819.4	38948.2	57094.7	0.797661	0.060565	0.783968	0.0359906	0.726974	0.0515947	0	0	0	0
Vps16	78167	80679.8	78390.3	77588.6	77197.6	88814.3	80611.3	128656	122215	85843.3	83809.2	80971.1	1.02682	0.61476	1.39726	0.105604	1.05643	0.0515962	0	0	0	0
Timm50	263023	327369	270427	310590	231717	269433	161133	112985	114638	245746	214276	200897	0.942985	0.620436	0.451612	0.00362193	0.767779	0.05172	0	0	0	0
Dock8	20613.2	26473.4	32413.3	23870.3	30815.6	30774	43690.8	42408.1	54316.5	5740.33	11158.1	19451.1	1.07497	0.654465	1.76623	0.0162104	0.457227	0.0517519	0	0	0	0
Ralgapa2	6091.69	7236.39	6353.68	6605.43	1700.23	5469.92	6256	5870.57	2961.93	5118.5	5589.09	3857.32	0.699916	0.265584	0.766624	0.234902	0.740021	0.0518465	0	0	0	0
Diablo	52427.7	36986.5	62915.7	42509.4	59364.9	42644.3	25563.6	37003.1	42118.6	22465.2	35197.8	25008	0.948722	0.795133	0.687227	0.151732	0.542711	0.0519347	0	0	0	0
Rpf2	172529	224567	212927	264129	218301	205335	81176.4	120733	147485	151121	161384	164118	1.12744	0.337534	0.572756	0.0251188	0.78132	0.0521612	0	0	0	0
Acadl	949304	908990	910429	969587	853069	890647	731366	786898	640904	859998	606837	663466	0.979983	0.641928	0.779842	0.01033	0.769416	0.05223	0	0	0	0
Znhit6	2909.07	7189.41	7599.92	1808.2	6428.43	2588.71	8	3198.1	658.85	8	1238.83	2655.19	0.611656	0.330649	0.218378	0.0613917	0.220473	0.0523626	0	0	0	0
Hyou1	831221	794846	924422	923244	793205	914396	440440	465937	468341	756660	731341	740612	1.03151	0.662869	0.539002	0.000585239	0.873799	0.0523941	0	0	0	0
Pmpcb	523587	512858	448167	400748	531155	357268	321273	381689	360738	423479	397772	442924	0.868356	0.319128	0.716484	0.00890143	0.851519	0.0525899	0	0	0	0
Thumpd3	202100	190743	178805	195113	166530	216929	88559.4	105638	117305	165243	84293.4	123156	1.01211	0.892729	0.544919	0.0012689	0.651962	0.0526264	0	0	0	0
Anxa6	588844	567509	592154	619573	570991	587939	665391	586334	670858	544009	445222	512671	1.01716	0.570409	1.09956	0.110367	0.858963	0.0526436	0	0	0	0
Rpl31	6.4716e+06	6.54767e+06	6.74708e+06	6.90607e+06	6.694e+06	6.80007e+06	3.97913e+06	3.74849e+06	4.49333e+06	5.84436e+06	6.40202e+06	6.01096e+06	1.03206	0.108173	0.61827	0.000431633	0.923657	0.0526902	0	0	0	0
Atp2a2	1.10101e+06	1.14143e+06	1.05977e+06	1.24093e+06	1.11842e+06	1.20981e+06	845406	962512	921382	1.05712e+06	983863	988931	1.08084	0.11126	0.826507	0.0101203	0.917541	0.0529975	0	0	0	0
Glod4	760300	726378	828104	772338	659795	737318	373394	363205	363631	910935	840008	861307	0.937216	0.33963	0.475306	0.000176501	1.12851	0.0533685	0	0	0	0
Zswim8	1864.8	792.895	2431.03	787.635	5849.76	4155.61	2087.78	2792.9	2059.56	8	387.305	566.415	2.12097	0.290744	1.36385	0.314408	0.18899	0.0535784	0	0	0	0
2410016O06Rik	13750.8	9323.35	14045.3	5120.62	12800.2	4863.55	10681.1	12436.6	12816.5	4160.68	8385.28	8013.8	0.613812	0.188601	0.968069	0.823869	0.553881	0.0536772	0	0	0	0
Abca1	26879.1	25555.3	30290.3	32289	35961	34927.1	10241.6	9879.95	7949.27	36419.1	32076.8	31385.8	1.24723	0.018772	0.339328	0.000322885	1.2074	0.0538283	0	0	0	0
Bmp2k	3816.47	6698.12	6147.91	6610.41	6882.08	11767.3	1998.28	2421.97	2220.32	10107.8	7761.33	8101.21	1.51597	0.204826	0.398534	0.0200087	1.55861	0.0538456	0	0	0	0
Wars	1.59995e+06	1.49842e+06	1.62462e+06	1.50803e+06	1.48073e+06	1.45691e+06	313028	246447	271049	1.4538e+06	1.09914e+06	1.28246e+06	0.941287	0.0890474	0.175848	7.34189e-06	0.812073	0.0539051	0	0	0	0
Ptgr2	357838	457743	472378	276111	317927	288298	46931.6	34997.4	31929.7	363272	220939	221663	0.685066	0.0237684	0.0884024	0.000418779	0.625698	0.0539364	0	0	0	0
Grwd1	86899.6	63620.6	62279.5	60686.6	57695.5	69218.9	66806.5	76727.3	47065.6	48420.6	51086.6	48029.7	0.881584	0.389293	0.895674	0.56544	0.693314	0.0539618	0	0	0	0
Etfa	1.76788e+06	1.85622e+06	2.03032e+06	1.94064e+06	2.06717e+06	1.83538e+06	1.68179e+06	1.77502e+06	1.64274e+06	1.68868e+06	1.42135e+06	1.6348e+06	1.03338	0.571227	0.90187	0.0993086	0.839135	0.0540728	0	0	0	0
Dnajc3	98975	116332	150550	156431	186268	89653.1	108916	120808	93549.8	186034	150643	199989	1.18175	0.530662	0.883607	0.452736	1.46687	0.0541891	0	0	0	0
Rbm47	58341.4	86197.3	63568.9	84168.6	50936.6	72170.8	87419.4	79737.3	79939.2	111530	91871.7	91841.9	0.996004	0.983937	1.18735	0.218608	1.41871	0.0543251	0	0	0	0
Hnrnpc	1.55763e+06	1.893e+06	1.80927e+06	1.79011e+06	1.65612e+06	1.68485e+06	1.41114e+06	1.5951e+06	1.80861e+06	1.21168e+06	1.52933e+06	1.41162e+06	0.975508	0.712961	0.91539	0.386575	0.789489	0.05436	0	0	0	0
Ndufs3	435387	421863	494123	517724	473047	469197	381279	392289	387746	392699	376061	396333	1.08036	0.252582	0.859358	0.0474773	0.862155	0.0543769	0	0	0	0
Uqcc2	70143.8	153956	81142.2	42318.3	90203.4	68692.7	24875.5	22061.4	67147.9	30935.5	29312.5	32516.4	0.659196	0.308121	0.373752	0.101448	0.303904	0.0545636	0	0	0	0
Lnp	40963.6	45253.5	48139.5	49851.7	31564.6	45868.7	12064.6	13040.5	12323	33900.7	38187.1	23671.5	0.947367	0.711325	0.278573	0.000105111	0.712724	0.0546915	0	0	0	0
Ddx60	5237.79	6576.79	4734.94	5068.48	5479.81	4137.12	2097.13	2242.96	2834.43	7296.58	9252.37	7099.35	0.887362	0.411361	0.433519	0.00625374	1.42894	0.0547104	0	0	0	0
Srp72	285826	290412	258822	309406	289954	318390	252359	244589	255055	253748	253444	245579	1.09902	0.100273	0.900538	0.0554058	0.901458	0.0548727	0	0	0	0
Fam49b	483122	508504	483610	514161	390362	447209	202696	173408	162701	651105	557973	544507	0.916281	0.325282	0.365233	2.82925e-05	1.18868	0.0548994	0	0	0	0
Arsg	21934.2	16111.5	18511.1	14701.6	13927	21360.3	2960.24	8	8	14236.6	10413.8	3777.49	0.883873	0.492567	0.0526239	0.000796973	0.502643	0.0549146	0	0	0	0
Aar2	17466	19057.9	20352.2	19170.1	21744.2	21947.1	2494.6	10793.4	16300.7	11627.3	9621.31	16899.1	1.10523	0.178131	0.520229	0.0906771	0.670716	0.0549546	0	0	0	0
Casp8	97107.5	110604	104062	109895	83998.5	129726	220793	194155	218101	112137	125384	118227	1.038	0.788982	2.03048	0.000327502	1.14105	0.0550366	0	0	0	0
Ctsz	1.18871e+07	1.07e+07	1.06769e+07	1.32472e+07	1.16852e+07	1.19855e+07	7.00853e+06	6.45364e+06	6.27695e+06	1.02115e+07	9.8206e+06	9.86473e+06	1.10985	0.122443	0.593409	0.000589161	0.898775	0.0550421	0	0	0	0
Lgals3	1.61112e+07	1.29985e+07	1.5175e+07	2.41978e+07	2.41527e+07	1.93182e+07	9.62427e+06	9.67288e+06	1.0837e+07	1.2863e+07	1.06908e+07	8.90637e+06	1.52804	0.0138788	0.680465	0.00930965	0.73299	0.055084	0	0	0	0
Arnt	3149.35	8	8	8	8	8	3321.2	8	8	3012.53	7233.58	6122.03	0.00758211	0.373901	1.05429	0.971778	5.17104	0.0551001	0	0	0	0
Wdr26	116165	105864	127446	121503	94239.3	142281	113663	96613.6	126864	104931	90935.6	86754.4	1.02446	0.860794	0.96471	0.721544	0.808702	0.0551255	0	0	0	0
Hnrnpab	2.32422e+06	2.8552e+06	2.35936e+06	2.36492e+06	2.40146e+06	2.38372e+06	784882	852226	807167	2.12897e+06	1.96766e+06	2.00913e+06	0.948442	0.492639	0.324227	0.000598197	0.809913	0.0551357	0	0	0	0
Vps39	97652	64092.2	78888	62288.1	50816.7	51879.5	47330.6	35026.2	56349.8	55780.2	54816.9	51081.9	0.685629	0.0719841	0.576426	0.0418959	0.671893	0.0551581	0	0	0	0
Ndufa3	378839	329900	288538	274458	256097	247417	8	8	8	212982	252454	275611	0.780096	0.0552926	2.40655e-05	0.00021888	0.74307	0.0552059	0	0	0	0
Gtf2f2	240473	187710	225413	265387	223817	242472	32838.6	83649.8	48444.6	183692	145795	169749	1.11946	0.258328	0.252347	0.00169336	0.763829	0.0552483	0	0	0	0
Actr1a	384246	358553	387850	482685	464901	461184	246183	249223	239417	419063	408474	395361	1.24598	0.0012282	0.649913	0.000166971	1.08159	0.0554763	0	0	0	0
Sra1	169178	167288	145836	159400	122702	126157	61824.6	28461.4	35484.7	79354.4	106910	140985	0.846481	0.150216	0.260772	0.000707891	0.678515	0.0556065	0	0	0	0
Arhgef2	389473	354099	285669	252930	268548	336185	280748	280168	250513	285756	188540	219884	0.833297	0.223724	0.788377	0.0862514	0.674458	0.0557712	0	0	0	0
Cbr4	145214	156684	152609	114702	143771	144544	122970	92883.1	94509.1	120622	144463	123972	0.886713	0.173543	0.682855	0.00965151	0.855997	0.0558468	0	0	0	0
Nup98	74580.4	85998.4	82701.1	82410.9	92947.5	75067.2	49593.5	36637.9	63424.9	75081.5	63506.9	64303.2	1.02937	0.720385	0.615161	0.0209234	0.833984	0.0558627	0	0	0	0
Mta2	224564	235450	237071	250825	202539	238954	139814	169614	155863	215323	201862	171441	0.993162	0.920991	0.667482	0.00122558	0.84441	0.0560335	0	0	0	0
Polr1a	16910.8	19599	22785.5	14873.8	24286.5	17227.1	5981.28	5940.83	5878.64	12157.7	16408.4	13965.8	0.950958	0.783489	0.300205	0.00123637	0.717288	0.0561569	0	0	0	0
Ubtf	132371	149557	145703	149616	150310	156746	77087.9	80117.3	66248.8	115525	125679	131113	1.06791	0.163513	0.522539	0.000527476	0.87065	0.0562728	0	0	0	0
Nop9	33268.9	37448.6	46817.8	47201.1	33883.9	30098.6	9500.01	29815.8	16414.6	20586.7	10301.9	30395.7	0.94596	0.762817	0.47416	0.0455726	0.521412	0.0564068	0	0	0	0
Ndrg1	1.28594e+06	1.35629e+06	1.50681e+06	1.45469e+06	1.36304e+06	1.44618e+06	1.11511e+06	1.15858e+06	1.44763e+06	1.58698e+06	1.51623e+06	1.61809e+06	1.02769	0.620225	0.896911	0.31094	1.13793	0.0565349	0	0	0	0
Elp2	58963.6	68385.9	86613.3	72048.1	51140.6	70894.3	57737.9	63364.2	65284	45942	42903.1	54633.5	0.907088	0.565007	0.871115	0.336589	0.670577	0.056593	0	0	0	0
Arl3	265367	246999	233146	273473	267818	219974	236646	334402	309062	198585	189138	231472	1.02113	0.799706	1.18054	0.218201	0.830564	0.056744	0	0	0	0
Mfap1b	53186.6	55189.1	38095.4	43952.9	45117.8	44799.1	6174.02	11950.3	11323.7	34160.8	36599.9	26767.1	0.913967	0.48058	0.20105	0.00238121	0.66585	0.0568694	0	0	0	0
Tubb5	2.39131e+06	2.2069e+06	2.17402e+06	2.30497e+06	1.78676e+06	1.68765e+06	2.11784e+06	2.31292e+06	2.42152e+06	2.09358e+06	1.98766e+06	1.77758e+06	0.853393	0.178366	1.01182	0.822859	0.865124	0.0569464	0	0	0	0
Golga5	95429.2	114658	113512	101785	100931	101953	35518.7	34608.9	21193.8	94177.5	86444.2	90419.6	0.941501	0.368795	0.282205	0.000567044	0.837583	0.0570884	0	0	0	0
Gcc2	41770.2	33775.3	34989.5	35601.3	37915.2	34380.1	4663.6	6776.89	4985.89	25273.9	26901.5	32336.2	0.976131	0.760519	0.148608	0.000259728	0.764569	0.0572114	0	0	0	0
Eprs	1.86144e+06	1.6942e+06	1.58063e+06	1.81821e+06	1.73695e+06	1.7613e+06	919164	1.05362e+06	1.08772e+06	1.55179e+06	1.36407e+06	1.44272e+06	1.03508	0.518967	0.59586	0.00199768	0.84859	0.0573498	0	0	0	0
Slc11a2	11560.7	8382.3	3387.57	17849.8	7540.35	15496.9	33860.9	27248.5	41423.7	13452.9	18373	14007	1.75251	0.210009	4.39479	0.00507457	1.9645	0.0576472	0	1	0	0
Carkd	159915	170375	147849	186268	149300	155508	59476.8	44653.4	46206.3	131417	90852.3	133941	1.02706	0.759458	0.31442	0.00016887	0.744993	0.0576687	0	0	0	0
Glb1	154379	140736	122141	149613	152132	140413	77241.5	76865.8	77088.2	112595	119038	105157	1.05968	0.453112	0.554086	0.00267329	0.807158	0.0576986	0	0	0	0
Nle1	96458.6	91067.5	78350.8	93234	62630.5	70894.7	62154.8	66126.1	67912.4	73896.5	41650.8	63815.5	0.852873	0.286064	0.73791	0.0145546	0.674608	0.0577119	0	0	0	0
Cisd2	506510	576292	417359	616387	477316	670349	322539	226726	382872	351170	409345	307385	1.17591	0.298224	0.621358	0.0429066	0.711857	0.0578115	0	0	0	0
Bcap31	716084	767771	780264	810429	853217	799311	525696	409439	524271	575110	608050	714404	1.08782	0.0608189	0.64458	0.00343394	0.838102	0.05797	0	0	0	0
Daam1	9687.58	11241.1	9599.22	9754.86	10297.3	12013	7235.8	8681	4975.26	8	8295.92	8	1.05036	0.585268	0.684359	0.0558046	0.272273	0.0580671	0	0	0	0
Ddx39b	1.9044e+06	1.77229e+06	1.76309e+06	1.89742e+06	1.54406e+06	1.7892e+06	1.6438e+06	1.81517e+06	1.6888e+06	1.71515e+06	1.64022e+06	1.53289e+06	0.96156	0.574153	0.946319	0.229293	0.898611	0.0580957	0	0	0	0
Nelfe	63065.7	56436.5	51392.1	68761.6	50715.6	52165.2	7185.57	12908.5	11131.9	33771.7	50010.4	41476.5	1.00438	0.972111	0.182721	0.000249584	0.732959	0.0581018	0	0	0	0
Lgals1	2.85478e+07	2.58526e+07	2.68254e+07	3.28054e+07	3.00692e+07	3.0643e+07	1.65609e+07	1.58894e+07	1.82978e+07	2.45377e+07	2.52444e+07	2.50124e+07	1.15133	0.0233104	0.624778	0.000676294	0.920823	0.0581622	0	0	0	0
Mff	43227	61949.6	72172.9	39307.2	61013	40580.2	27693	35754.3	25555.6	40657.9	35495.8	30542.5	0.794478	0.331841	0.50185	0.0310041	0.601615	0.0583543	0	0	0	0
Rps2	4.61436e+06	4.32985e+06	4.43823e+06	4.48834e+06	4.48403e+06	4.11198e+06	3.76872e+06	3.90427e+06	3.89624e+06	4.137e+06	4.18323e+06	3.71172e+06	0.977726	0.543361	0.864509	0.00298652	0.899086	0.058444	0	0	0	0
Lancl2	11801	5037.5	12387.9	15569.1	15646.5	5530.22	8438.54	32924.7	15412.7	13805.6	21410.6	20492.1	1.25728	0.574412	1.94263	0.296522	1.9061	0.0584745	0	0	0	0
Tbc1d15	84798.2	87576.9	71784.4	66338.4	82120.2	86004.7	65573.9	66183.3	74737.6	93968.2	92764.7	101889	0.960287	0.697571	0.845737	0.0922237	1.1821	0.0585096	0	0	0	0
Naca	305282	287114	305885	298372	279359	288619	121024	100824	122523	288723	259982	260761	0.964453	0.266538	0.383367	3.83245e-05	0.901127	0.0585535	0	0	0	0
Sephs1	249628	178896	235157	136051	234014	164824	73230.1	86341.2	99883.5	160327	154478	173516	0.805943	0.301297	0.390933	0.00417335	0.735776	0.0586961	0	0	0	0
Pdk1	22998.8	18476.8	19899.6	17063.2	24164.9	26790.6	18901.3	15268.1	4087.96	13567.5	7681.55	16753	1.10824	0.526686	0.623335	0.173037	0.619174	0.0587929	0	0	0	0
Iscu	126095	135309	161227	8	8	146298	8	8	8	94057.4	82081.6	8	0.346199	0.138571	5.67871e-05	0.000179683	0.416787	0.0588653	0	0	0	0
Suz12	5147.68	6605	9644.59	2120.06	6152.4	4105.22	1594.01	8	1961.87	4680.34	2359.85	2223.8	0.57847	0.163415	0.166558	0.014995	0.432952	0.0590447	0	0	0	0
Ppif	405601	443907	452344	548663	526354	442843	325404	341715	281698	408807	346029	337210	1.16592	0.110768	0.728821	0.00687704	0.83884	0.0590712	0	0	0	0
Ndufb10	382176	424329	380919	404619	374357	422604	376212	352847	433586	370072	300382	319115	1.01192	0.825449	0.979132	0.781982	0.833374	0.0592331	0	0	0	0
Aldh6a1	27225.6	35802.3	30116.2	60293.9	52237.5	54468.7	20769.6	28932.7	27869.9	43554.7	38082.4	36916	1.79292	0.00210842	0.83282	0.222108	1.27279	0.0594535	0	0	0	0
Commd2	16848.4	9600.83	77883.9	163160	95424.3	153361	128214	173990	36218.6	115296	117583	243553	3.94836	0.0275649	3.24368	0.164604	4.56645	0.0596478	0	0	0	0
Arf4	772149	877464	1.04746e+06	928293	773692	843104	1.32534e+06	1.26136e+06	1.11866e+06	659558	698738	702809	0.94365	0.610509	1.37385	0.029005	0.764202	0.0597359	0	0	0	0
H6pd	8	8	8	7064.75	4059.18	4752.77	4313.71	3034.3	5508.57	5213.18	12002.5	3343.62	661.529	0.00435122	535.691	0.00391209	856.637	0.0599185	0	0	0	0
Begain	135627	120444	91524	120656	97854.7	107149	15591.2	85158.5	19525.5	90768.9	8	8	0.936896	0.641289	0.346021	0.0435233	0.26118	0.0599421	0	0	0	0
Thyn1	109300	87482.7	118173	58561	62779.2	72393.1	43695.4	55193.8	54817.6	77841.9	67833.3	86567.5	0.615113	0.0155679	0.488027	0.00551727	0.737382	0.0600405	0	0	0	0
Fkbp5	23681.3	36834.5	28987.1	32803.4	24047.6	19757.2	32112.6	34591.5	46996.9	39520.6	40881.2	39168.4	0.855929	0.471843	1.27036	0.248888	1.33594	0.0601038	0	0	0	0
Abce1	1.03735e+06	761373	916126	1.02379e+06	1.05711e+06	916910	593635	753691	628106	732614	661839	675788	1.10423	0.35554	0.72764	0.0578305	0.762562	0.0602526	0	0	0	0
2010107E04Rik	591204	525023	548972	515401	485770	471660	426455	386228	440142	387375	405308	107531	0.884478	0.0509368	0.752358	0.00550562	0.540605	0.0604779	0	0	0	0
Tln1	1.33725e+06	1.1251e+06	1.19066e+06	1.2435e+06	1.25906e+06	1.17461e+06	1.04687e+06	1.12113e+06	1.11609e+06	1.09994e+06	963663	1.0114e+06	1.00661	0.911256	0.899011	0.140951	0.841772	0.0605803	0	0	0	0
Akap8l	7311.77	7841.24	8551.98	4671.19	5868.38	9630.06	1916.86	5299.76	8	7098	3637.17	3954.17	0.85086	0.485874	0.304772	0.0258533	0.619673	0.0608584	0	0	0	0
Eif3b	808922	745253	722226	857244	869671	748028	703576	594650	741981	710447	588380	546200	1.08722	0.228047	0.896243	0.198786	0.810502	0.0610965	0	0	0	0
Zc3h15	44828	52604.3	34663.4	46247.4	39007	58244.9	61855.3	33513.5	47280.1	64195.8	55060.4	77646.4	1.08633	0.645144	1.07989	0.735013	1.49061	0.0612116	0	0	0	0
Nmd3	93836.1	139367	103083	101602	90550.1	96473.4	40499.5	46000.7	64290	59085.4	87965.5	52108.2	0.858272	0.327567	0.448398	0.0167876	0.592231	0.0612349	0	0	0	0
Gnb2l1	8.04709e+06	7.09464e+06	7.7174e+06	7.53519e+06	6.81859e+06	7.17645e+06	6.6888e+06	7.5618e+06	7.52486e+06	7.09101e+06	6.34371e+06	6.69098e+06	0.941866	0.271456	0.952594	0.416539	0.880423	0.0612462	0	0	0	0
Ghitm	239436	279279	275259	233288	190708	188879	159621	150076	169418	191027	239562	161199	0.771908	0.0350268	0.603439	0.00162195	0.745349	0.061262	0	0	0	0
Atp13a1	64713.1	82407.2	72531.1	53892.2	58063	78485.7	81494.2	79770.2	84085	58481.7	56609.9	62677.7	0.867014	0.347816	1.117	0.17944	0.809325	0.0617432	0	0	0	0
Rbm19	17922.3	30707.5	20809.9	20999.2	17996.3	17845.3	14001.8	14336.2	14890.6	15012	11017	12223.9	0.818564	0.353562	0.622535	0.0874668	0.550881	0.0621044	0	0	0	0
Tm9sf4	220945	202910	179765	235517	245627	231227	189842	196993	207101	171048	167873	172361	1.18017	0.0457677	0.983958	0.815125	0.847029	0.0622084	0	0	0	0
Fundc2	176724	228180	217857	206097	176891	164839	8	22720.5	13078.6	114349	8	146418	0.879674	0.27827	0.0574972	0.00032836	0.418738	0.0626285	0	0	0	0
Zc3h11a	56644.1	48437.4	52678.6	40966.6	47733.2	45993.9	49867.4	49263.1	50630.2	48609.9	40207	42406.2	0.853788	0.0693287	0.949294	0.329249	0.831789	0.0626725	0	0	0	0
Rab8b	188131	194572	197344	268472	260014	216754	131146	113958	136626	185751	181317	168846	1.28479	0.0275546	0.6581	0.00084754	0.923913	0.0627169	0	0	0	0
Scrib	8	40066.6	1054.93	47995.1	61192.4	65343	8	16707.8	1746.44	49795.9	40952.7	59485.4	4.24343	0.0349967	0.44888	0.623022	3.65271	0.0628834	0	0	0	0
Mocos	17280	14506.1	6120.46	9785.58	6818.73	3082.83	26151.2	36126.3	18848.4	21359.1	28558.9	20403	0.51936	0.192092	2.14015	0.075152	1.85512	0.0629485	0	0	0	0
Eif3l	673115	563764	617090	612339	593235	633971	671002	857055	794807	564450	497323	482533	0.99222	0.89342	1.25291	0.0685452	0.832973	0.0629624	0	0	0	0
Wfs1	7981.96	7189.96	13503.1	15208.3	12193.3	16656.9	4810.42	4286.1	2488	4846.74	3725.61	4670.58	1.53648	0.09762	0.403994	0.0538436	0.461828	0.0631864	0	0	0	0
Eif3h	1.09628e+06	941309	911559	978915	1.01471e+06	847785	796783	965610	945424	871261	767882	815727	0.96347	0.663244	0.91817	0.361668	0.832401	0.0632342	0	0	0	0
Lage3	89528.2	8	48256.3	115826	139101	152170	19247.5	52938.7	34002.5	139838	152315	90379.2	2.95442	0.0325947	0.770642	0.72253	2.77615	0.0635847	0	0	0	0
Optn	2859.01	6487.5	6091.75	8281.81	5287.7	7878.34	2451.41	5529.03	6783.04	8	8	3299.69	1.38927	0.248249	0.956292	0.902569	0.214771	0.0637668	0	0	0	0
Impact	8284.81	7319.2	7603.56	8179.13	9153.4	10159.5	4041.67	4363.39	8	8	5716.38	4252.63	1.18461	0.0892782	0.362514	0.0261019	0.429904	0.0639136	0	0	0	0
Nfya	14583.4	8	8	8	8	8	8	5102.46	8	18409.2	17295.2	16201.5	0.0016439	0.373901	0.350593	0.572388	3.55534	0.0641302	0	0	0	0
Iqgap2	32905.4	33124.6	37722.6	37040.2	40128.1	28446	22387.2	20577.9	19310.5	28049.1	31864.3	29066.1	1.01794	0.879192	0.600232	0.00156628	0.857614	0.0641854	0	0	0	0
Clybl	226333	216744	249712	269461	243832	271951	162652	140442	148563	183946	192922	214528	1.13345	0.0812331	0.651939	0.00238598	0.853644	0.0645515	0	0	0	0
Cct7	2.21019e+06	2.41739e+06	2.30308e+06	2.44872e+06	2.39157e+06	2.54181e+06	1.76351e+06	1.85221e+06	1.97097e+06	2.11693e+06	2.0486e+06	2.20084e+06	1.06514	0.112505	0.806083	0.00617439	0.91858	0.0646814	0	0	0	0
Fbxl20	5228.73	8	8	7994.14	8	14567.7	8	4231.29	8	6197.16	7808.03	14396.7	4.30333	0.273641	0.809821	0.889107	5.41532	0.0647652	0	0	0	0
Degs1	33022.1	33286.9	40694.4	26406.7	46190.8	25866.6	34110	63339.3	47109.3	24219.1	7813.96	26471.7	0.920196	0.710648	1.35097	0.228854	0.546756	0.0648052	0	0	0	0
Cpsf3	46411	40660.8	40303.9	34860.7	45452.6	32475.8	46936.8	60564.8	53118.9	38285.5	30678.8	35765.1	0.885484	0.336139	1.261	0.0658094	0.822208	0.0648415	0	0	0	0
Rbbp7	1.18433e+06	941029	1.23642e+06	972065	931390	877394	1.09413e+06	1.25616e+06	1.30469e+06	938734	720063	859888	0.827195	0.111347	1.08722	0.428638	0.749212	0.0649202	0	0	0	0
Uggt1	293414	315139	290006	304317	296104	301262	160302	189006	162358	283579	265805	277591	1.00348	0.905396	0.56943	0.000444765	0.920335	0.0649247	0	0	0	0
Tmtc3	78701.2	61731.7	68393.1	79693.9	79208.1	102400	56382.7	60704.9	91619.8	86357.7	82910.4	106325	1.25129	0.12711	0.999432	0.997558	1.31973	0.0649484	0	0	0	0
Gm3839	47049.7	64121.9	46448.6	37293.7	22326.1	8491.97	36762.8	40017.5	8	35023.2	29374.5	8	0.432126	0.0422327	0.487173	0.128129	0.408614	0.0649733	0	0	0	0
Dnajc11	87741.9	67502.9	54081.1	56505.5	67117	59081.8	51373.3	47229.4	54075.8	42271.4	50407.1	36402.6	0.872822	0.437191	0.729382	0.13155	0.616652	0.0649935	0	0	0	0
Chmp3	196156	228787	250902	191484	136763	260675	260059	270812	204495	194801	167245	179040	0.871387	0.501049	1.08807	0.487666	0.800607	0.065029	0	0	0	0
Cenpv	80450.5	81622.4	56948.4	73599.2	92092.8	81237.5	63468.7	62349.5	67526	95990	88673.1	105432	1.12742	0.390208	0.882764	0.35493	1.32451	0.0650901	0	0	0	0
Rpa1	40439.9	43138.5	57483.6	25760.2	30604.9	23281.3	48340.2	46102.6	39762.9	35560.4	33005.6	31443.9	0.564619	0.0230547	0.951396	0.717314	0.708978	0.0651421	0	0	0	0
Epb4.1	4629.06	23371	18998.5	23278.1	56314.9	21161.8	19213.9	26711.6	24252.5	34638.5	28968.4	53059.3	2.14378	0.231447	1.49319	0.272407	2.48233	0.0653634	0	0	0	0
Slc16a1	292189	297090	285763	275128	271107	156388	182747	104061	167851	303722	301192	319121	0.80296	0.215199	0.519585	0.00452467	1.05599	0.0656585	0	0	0	0
Ndufb8	156069	121696	171000	142762	143637	161224	82421.3	89182.7	97369.6	88807.9	111480	118986	0.997451	0.98189	0.599363	0.017006	0.711448	0.0659449	0	0	0	0
Mydgf	137224	134655	118108	97697.7	102805	79408.3	46716.4	15668.8	28319	110020	105938	71452.5	0.717745	0.0168303	0.232582	0.000769657	0.736974	0.0660296	0	0	0	0
Afg3l1	24202.9	26718.8	27324.6	33296.4	38011.8	44702.2	19421.6	17292.2	29469.8	33243.9	27662.4	31891.9	1.48263	0.0216793	0.845836	0.358002	1.18598	0.066172	0	0	0	0
Sqrdl	210375	230494	221135	186537	189010	208235	141729	150892	159731	209376	161986	176494	0.88184	0.0441005	0.683308	0.00085737	0.827572	0.0662587	0	0	0	0
Inpp5d	118199	106013	132487	136468	133548	98151.2	118637	117011	120169	142008	140111	172887	1.03215	0.805049	0.997526	0.971371	1.2756	0.0665465	0	0	0	0
ND3	63469.5	62199.4	85323.2	58290.7	47927.9	49132.5	62109.2	52508.2	52116.3	41835.2	57980.8	41805.9	0.736288	0.0861739	0.790236	0.145852	0.671219	0.0665521	0	0	0	0
LOC102641347	176256	208386	222724	198391	187023	166953	51012.3	54766.2	40379.2	145603	178278	158086	0.909447	0.32955	0.240642	0.000435753	0.793537	0.0667024	0	0	0	0
Leo1	4048.48	2855.35	4148.6	2624.99	3816.35	8	5236.7	8	2042.93	2979.27	8	8	0.583522	0.269839	0.65937	0.47082	0.271006	0.0667205	0	0	0	0
Hprt	1.35534e+06	1.23263e+06	1.21267e+06	1.46575e+06	1.31384e+06	1.16199e+06	227535	147882	134545	1.46859e+06	1.38705e+06	1.35951e+06	1.03708	0.657925	0.134178	3.27343e-05	1.10906	0.0669939	0	0	0	0
Rhot1	41523.8	33447.6	35369.7	34719.4	45487.9	40000.8	15649.7	26104.7	20510.6	27880.4	32787.9	26685	1.08942	0.451794	0.564295	0.0144947	0.791666	0.0670022	0	0	0	0
Rps27l	2.79688e+06	3.09201e+06	2.76207e+06	2.62134e+06	2.64585e+06	2.28082e+06	2.00911e+06	2.10139e+06	1.92674e+06	2.66252e+06	2.55488e+06	2.6172e+06	0.872506	0.0799856	0.697868	0.00169184	0.905635	0.0673692	0	0	0	0
Cttnbp2nl	80086.2	91281.3	97052.7	80340.5	82934	88604.9	143853	170784	178923	98894.4	108775	120572	0.938377	0.376432	1.83876	0.00304487	1.22287	0.067394	0	0	0	0
Vrk1	103022	77403.9	102903	122076	118931	107171	137093	135790	119194	116773	114190	116271	1.22888	0.0886587	1.38382	0.0243505	1.22555	0.0675096	0	0	0	0
Gk	115858	117326	159191	149511	153630	152499	163737	131140	146393	210601	154687	188237	1.16124	0.213239	1.12461	0.393082	1.4107	0.0675653	0	0	0	0
Romo1	465849	429895	477766	469146	442449	442320	147972	170120	153699	319276	419149	389436	0.985735	0.719287	0.343493	4.54935e-05	0.821153	0.0676738	0	0	0	0
Cfdp1	286267	303758	219220	286370	241428	211686	83508.6	40292.9	31038.2	201192	214338	198046	0.913795	0.52801	0.191339	0.00200196	0.758207	0.0678178	0	0	0	0
Cds2	238389	204865	277168	222595	221966	300214	194956	213992	280003	193019	134561	185688	1.0338	0.819587	0.956316	0.767645	0.712455	0.06812	0	0	0	0
Gatad2b	82190.7	71425.3	73765.6	76260.6	34485	71520.7	1142.97	4695	3129.44	62314.4	68755.9	51344.2	0.801588	0.331008	0.0394377	2.90166e-05	0.802239	0.0681866	0	0	0	0
Eed	12832.2	10424.5	8544.49	8372.71	11977.9	12973.8	8329.55	2471.99	7084.27	8	4876.22	7748.42	1.0479	0.799311	0.562427	0.0994907	0.397239	0.0682848	0	0	0	0
Rsl1d1	1.00235e+06	995628	931100	1.05806e+06	954272	906278	560324	638510	724625	854370	756143	922241	0.996429	0.947992	0.656679	0.00311059	0.864695	0.0683043	0	0	0	0
Psmd12	699742	749806	665292	758826	643213	688300	673981	819020	791042	608582	571111	663996	0.988414	0.85406	1.08001	0.328703	0.871786	0.0683236	0	0	0	0
Dnaja2	806051	720700	840992	909659	865004	804264	837304	950668	893044	719431	688622	679015	1.08919	0.208577	1.13231	0.0974052	0.881459	0.0683295	0	0	0	0
Surf2	47305.6	36496.6	28657.2	40963.4	34008.1	14263.1	8	4832.1	11368.1	2033.09	8	29365.8	0.793484	0.467495	0.144125	0.00713523	0.279273	0.0683311	0	0	0	0
Rhbdf2	1706.02	1303.18	1866.02	1590.52	2081.11	2831.51	1618.03	1640.19	1513.72	2470.34	1899.21	2766.88	1.33391	0.244258	0.978814	0.851051	1.46382	0.0687023	0	0	0	0
Preb	144246	141780	146131	188032	161708	166384	104094	127359	112730	168177	155847	149633	1.1943	0.0270041	0.79643	0.0131953	1.09603	0.0687031	0	0	0	0
Rnf126	62008.9	76855.7	70901.8	65648.1	66615.9	46534.6	37195.8	43523.7	61574	52516.1	46538.2	62938.1	0.85237	0.257979	0.678343	0.0568932	0.772251	0.0689545	0	0	0	0
Prdx5	4.93372e+06	5.05846e+06	4.76457e+06	5.66697e+06	4.57137e+06	4.31327e+06	4.47558e+06	5.05297e+06	5.20798e+06	5.83271e+06	5.07889e+06	5.91933e+06	0.986098	0.879584	0.99863	0.978811	1.14056	0.0690938	0	0	0	0
Bid	952742	786454	435702	225674	402452	241400	113254	86416.8	101480	381718	193770	382454	0.399801	0.0553829	0.138466	0.0149351	0.440454	0.0695942	0	0	0	0
Ndufa5	547771	428328	449107	436976	486583	514472	297685	427482	367312	350062	370932	406540	1.009	0.926031	0.766541	0.102529	0.791137	0.0698227	0	0	0	0
Ndufv1	473823	573386	585861	485986	550993	588059	435786	413702	466077	462683	464829	397446	0.995082	0.956693	0.805578	0.0516721	0.811329	0.0698308	0	0	0	0
Usp14	1.11804e+06	1.07968e+06	1.0285e+06	1.09678e+06	1.05599e+06	1.04362e+06	765249	883622	949685	943532	967668	1.03573e+06	0.990752	0.760751	0.805448	0.0250056	0.91343	0.0698387	0	0	0	0
Cpne1	239664	239590	264200	252644	234932	269231	341914	444767	336982	324953	261199	317636	1.01796	0.746558	1.51141	0.0246072	1.21566	0.0698534	0	0	0	0
Ptpn23	110582	105800	119640	105831	115929	122651	106971	103239	122676	105110	85211.9	93726.1	1.02497	0.682571	0.990667	0.891676	0.845325	0.0698724	0	0	0	0
Cmtm3	79298.8	90058	73567.2	114341	75322.2	51736.4	58218.3	36992.9	43381.5	54510.1	73854.7	50091.9	0.993724	0.979819	0.570519	0.0118258	0.73462	0.0700563	0	0	0	0
Tex264	219679	189911	172538	242257	255492	300979	102564	114432	115912	133722	135841	173526	1.37208	0.0325691	0.571879	0.00447869	0.761154	0.0701266	0	0	0	0
Dock4	24774.5	23019.3	28983.5	24463.2	31807.5	25463.2	5534.39	5381.3	5400.78	22612.5	7632.89	9146.79	1.06456	0.599532	0.212517	0.000339548	0.513071	0.0701828	0	0	0	0
Pusl1	17178.6	31602.9	16372.6	12887.2	10717.4	16731.9	22995.1	22558.5	13618.9	6909.26	8031.16	12084.6	0.619093	0.190288	0.908192	0.748951	0.414786	0.0705864	0	0	0	0
Strap	805006	759986	769428	739101	691275	719694	630814	698864	744368	734638	602084	693233	0.92103	0.0345392	0.888464	0.0720448	0.869576	0.0707102	0	0	0	0
Atxn2l	36596.2	31395.3	4652.95	8	2328.86	3483.7	8	8	29403.3	8	8	8	0.0801239	0.0887127	0.404977	0.359283	0.000330376	0.0707307	0	0	0	0
2310036O22Rik	157051	244682	212565	134944	190634	159484	32814.4	11214.8	29884.8	141416	143081	141933	0.789621	0.227477	0.120323	0.00243811	0.694175	0.0707388	0	0	0	0
Dld	2.46736e+06	2.08882e+06	2.25865e+06	2.32962e+06	2.21752e+06	2.02471e+06	977367	1.11748e+06	1.00158e+06	1.85728e+06	1.56122e+06	2.06165e+06	0.964344	0.59669	0.454367	0.000459812	0.804149	0.0707559	0	0	0	0
Vim	5.35087e+07	5.47336e+07	5.70274e+07	6.13501e+07	5.91094e+07	6.26063e+07	4.71982e+07	5.06742e+07	5.4208e+07	5.34204e+07	5.13668e+07	5.00548e+07	1.10768	0.0150445	0.920196	0.12499	0.936905	0.0709028	0	0	0	0
Lyar	182573	198208	214770	183242	184016	199106	85252.1	81536.2	98412.5	170607	145623	179070	0.950993	0.412021	0.445304	0.000487072	0.831667	0.0710385	0	0	0	0
Tmed5	338005	339681	337348	322049	343689	277929	183385	313869	309419	292918	199716	293809	0.929691	0.286552	0.794725	0.179789	0.774796	0.0711878	0	0	0	0
Tpd52l2	1.1873e+06	1.28095e+06	1.22173e+06	1.24085e+06	1.04574e+06	973428	184153	285950	319175	1.40632e+06	1.29763e+06	1.30848e+06	0.883478	0.164785	0.213897	3.87982e-05	1.08738	0.0713068	0	0	0	0
Cln8	29356	38150.1	23033.9	19743.1	29283.8	36464	19760.7	21501.2	30953.3	8	23950.2	8	0.944234	0.809381	0.797605	0.336291	0.264703	0.0714218	0	0	0	0
Hspa5	1.3996e+07	1.3757e+07	1.31254e+07	1.58762e+07	1.57939e+07	1.53063e+07	8.71056e+06	8.36087e+06	8.6026e+06	1.32367e+07	1.17303e+07	1.20812e+07	1.14917	0.00296131	0.628057	5.4413e-05	0.906301	0.0714642	0	0	0	0
Trim32	15266.6	26708.4	18703.8	7205.54	12890.8	11015.8	8786.78	16988.3	6497.98	12594.3	12763.4	9189.83	0.512735	0.0595793	0.531866	0.111465	0.56935	0.0719442	0	0	0	0
Timm10b	104497	116056	120727	126912	168392	146766	8	26975.7	28422.5	96008.8	100714	104817	1.29533	0.0599321	0.162348	0.000794469	0.883552	0.0720638	0	0	0	0
Itsn1	4225.39	2550.27	5256.17	6747.83	8671.67	7665.97	8	8	1625.96	5710.22	6055.73	7984.8	1.9187	0.0187781	0.136468	0.0222497	1.64154	0.0720954	0	0	0	0
Acadsb	213933	142658	176750	125070	151263	175878	140519	182968	115099	144510	105174	107383	0.847882	0.344893	0.822336	0.330757	0.669491	0.0722618	0	0	0	0
Aldh18a1	871956	700941	871770	968564	831648	791755	559149	519382	480837	617044	561215	724587	1.06025	0.564069	0.637865	0.00855794	0.778366	0.0723304	0	0	0	0
Mrpl44	55725	47783.7	53445.9	55904.4	48237.1	39506	44095.1	40869.4	46552.3	46925	45552.3	38016.8	0.915217	0.449152	0.837929	0.0421114	0.831413	0.0724582	0	0	0	0
2700060E02Rik	772831	671693	755336	714683	620789	662040	402362	617072	555755	516722	657756	635235	0.908017	0.178426	0.716041	0.0428231	0.822649	0.0727476	0	0	0	0
Fundc1	11549.8	8	8	8	8	16414.2	8	14336.5	4262.6	11397.7	17155.4	13499	1.42059	0.820318	1.60881	0.70315	3.63591	0.0727505	0	0	0	0
Cbl	21328.7	18694.1	22150.3	23132.6	22803.2	22441.7	14280	18792.8	13146.7	23816.2	23844.7	28874.1	1.09979	0.123158	0.7434	0.0576381	1.231	0.0727583	0	0	0	0
Oxr1	143785	135673	121080	111519	107634	116907	29473.4	18197.1	31580.3	123397	80017.2	90992.7	0.839022	0.0399774	0.19786	0.000165922	0.735027	0.0727595	0	0	0	0
Mov10	111571	124508	124812	125993	110806	109891	336134	362660	383862	126398	140962	143385	0.960645	0.524927	2.99995	7.68588e-05	1.13814	0.0728263	0	1	0	0
Larp4b	36481.6	21266.5	29995.9	28218.9	24907.7	21694.8	15258.8	12370.8	14779.3	19962.8	16929.6	18242.6	0.852723	0.419667	0.483325	0.0283091	0.628362	0.072896	0	0	0	0
Nup35	206248	233769	213598	223387	180367	229173	102367	103105	120429	163148	165637	206590	0.968348	0.712959	0.498613	0.000418527	0.819097	0.0730485	0	0	0	0
Calu	498939	512912	498850	597932	649758	521890	405578	433362	416962	516009	576613	549352	1.17136	0.0824149	0.831338	0.000804305	1.0869	0.0733388	0	0	0	0
Myo9a	329.641	661.883	332.128	8	436.705	940.649	8	8	8	8	278.54	8	1.04662	0.947088	0.0181317	0.0171553	0.222521	0.073772	0	0	0	0
Alad	51488.6	86937.7	117285	108853	114953	117829	8	8847.66	8290.83	137126	120267	165787	1.33601	0.209972	0.0670539	0.0144229	1.65491	0.0738237	0	0	0	0
LOC100862468	2.82973e+06	2.94566e+06	2.58733e+06	2.77052e+06	2.60123e+06	2.73046e+06	1.76209e+06	1.79622e+06	2.04731e+06	2.11132e+06	2.64309e+06	2.20118e+06	0.968849	0.500136	0.670311	0.00268911	0.831738	0.0742499	0	0	0	0
Fkbp4	1.19539e+06	1.23926e+06	1.16489e+06	1.12011e+06	1.07041e+06	1.02304e+06	1.16594e+06	1.17798e+06	1.2733e+06	1.14102e+06	1.02996e+06	1.1302e+06	0.892772	0.0220225	1.00491	0.890568	0.917115	0.0742933	0	0	0	0
Glipr2	11704.9	58438.7	55535.6	8	8	21784	185191	162037	116262	73800.8	117403	80636.4	0.173458	0.107861	3.68788	0.0111978	2.16297	0.0742982	0	0	0	0
Cab39	285145	249084	279203	329821	294087	358692	75912.7	146601	172182	316717	287681	331824	1.20797	0.0606337	0.485223	0.0106555	1.15095	0.074869	0	0	0	0
Cnot2	50714.7	57879.7	43509.9	57126.5	40006.3	55035.7	28256.3	35863.3	30433.4	35337.7	41443.5	41919.2	1.00042	0.997642	0.621632	0.015346	0.780388	0.0751369	0	0	0	0
1810037I17Rik	112271	117869	154161	105751	8	115357	8	8	8	104187	74220.4	92826	0.575373	0.237713	6.24512e-05	0.000618487	0.705786	0.075177	0	0	0	0
LOC102641464	2.25212e+06	2.19455e+06	2.30467e+06	2.20379e+06	2.22688e+06	1.82072e+06	2.14168e+06	2.28275e+06	2.53062e+06	2.13477e+06	2.02478e+06	2.18431e+06	0.925947	0.286098	1.03017	0.595951	0.939644	0.0752759	0	0	0	0
Smarcc2	133389	138967	132854	166214	130731	142520	76804.6	78839.7	77258	132211	127725	126096	1.08454	0.342624	0.57477	9.64695e-06	0.952671	0.0752901	0	0	0	0
Rps26	4.84915e+06	4.84019e+06	5.07602e+06	4.94734e+06	4.83717e+06	1.15878e+06	3.77316e+06	4.02048e+06	3.97697e+06	1.25522e+06	1.05661e+06	4.4814e+06	0.741146	0.364796	0.797178	0.000774359	0.460079	0.0753053	0	0	0	0
Ddx52	111101	89426.7	126973	100238	103177	114780	37376	57480.6	39615.5	77555.7	86268	83617.8	0.971585	0.804867	0.410601	0.00695991	0.755545	0.0754696	0	0	0	0
C1qbp	2.33326e+06	3.39869e+06	3.16149e+06	3.18613e+06	3.14885e+06	2.93124e+06	2.48108e+06	2.39558e+06	2.43108e+06	2.18935e+06	2.28648e+06	2.05838e+06	1.04192	0.727646	0.821701	0.178044	0.734722	0.0755252	0	0	0	0
Chchd6	104432	79052.4	101992	81138.9	50681.2	127812	38885.3	33152.5	55028.3	42643.4	65462.2	80186.3	0.909471	0.73613	0.445102	0.00710361	0.659571	0.0756489	0	0	0	0
Abhd5	34882.1	25825.4	40296.5	42895.6	35846.9	35843.8	8	15457.8	8	8	26770.7	11040.2	1.13447	0.40177	0.1532	0.0128327	0.37443	0.0757462	0	0	0	0
Smndc1	161241	165263	159452	155193	151007	140488	53254.2	48604.8	63109.6	81593.8	113992	149578	0.919195	0.04956	0.339472	2.0397e-05	0.710277	0.0758764	0	0	0	0
Erlin2	631555	629630	613639	752912	732306	696400	454703	520876	505709	609781	523878	500721	1.16364	0.00424101	0.790094	0.00323442	0.871752	0.0758804	0	0	0	0
Snx27	197985	183866	184909	189458	159078	189363	184778	250833	228446	170056	150460	178609	0.949078	0.434418	1.17167	0.178828	0.880665	0.0763426	0	0	0	0
Ptrh1	26506.8	24124.4	34105.7	29196.7	23422.5	26990.9	8	8	8	15171.2	8	20654.3	0.939496	0.646136	0.000283229	0.000718992	0.422879	0.0765587	0	0	0	0
Rabgap1	51073.3	48904.4	56411.2	53582.3	57111.4	72855	35239.6	31387.4	27813.8	62937.7	55312.7	66517.3	1.17367	0.225903	0.603884	0.00261945	1.18146	0.0765747	0	0	0	0
Hexim1	74500.7	42407.9	77029	52070.8	61906.6	51316.9	8	9604.42	4700.02	34172.9	40188.9	39298.7	0.852307	0.458615	0.0737992	0.0064512	0.586068	0.0769753	0	0	0	0
Gm14214	37783.9	33686.7	32929.5	41907.7	28027.1	73503.3	50667.9	45957.4	54843.6	32496.9	18069.8	18454.5	1.37393	0.39095	1.45085	0.00621036	0.661122	0.0769827	0	0	0	0
Mdn1	18253.7	15372	17557.8	12992.3	17174.3	19527.9	12003	15340	10342.1	15642.9	13254	14418.1	0.970906	0.824678	0.736274	0.0578146	0.846268	0.0771894	0	0	0	0
Ddx1	903750	737238	785301	765719	800572	724546	524773	622768	563873	713322	684327	662267	0.944173	0.451191	0.705363	0.0139864	0.848998	0.0772472	0	0	0	0
Kpna6	170152	133920	168996	162630	149905	178117	205152	185849	194952	138086	108913	122754	1.03717	0.705182	1.23862	0.0456785	0.781607	0.0773818	0	0	0	0
Syk	373941	355392	350675	352502	297834	329361	542158	540462	536059	346746	334571	313363	0.90712	0.126407	1.49877	1.64776e-05	0.920994	0.0778737	0	0	0	0
Upf1	159840	187891	190790	194285	182402	178006	167318	183237	177970	159491	156988	139929	1.03003	0.649821	0.981436	0.775535	0.84752	0.0781512	0	0	0	0
Lmf2	3112.37	2191.09	1693.4	1997.09	4029.89	1692.3	8	5708.8	4552.76	10424	3513.79	7503.62	1.10325	0.789383	1.46774	0.574917	3.06444	0.0781774	0	0	0	0
Akap9	798.334	325.883	721.375	8	716.232	294.271	4376.21	5005.63	5621.86	357.157	222.61	8	0.551857	0.33616	8.12948	0.000349862	0.318471	0.0782766	0	0	0	0
Vwa8	78058	76162.4	81797.3	74924.3	81752.9	69201.2	54819.4	55612.6	54842.7	60282.3	65283.4	75909.8	0.95704	0.444437	0.700264	0.000148016	0.853646	0.0783679	0	0	0	0
Gnl1	53549.7	52189.2	53149.3	59149.7	82985.7	71165.9	69252.5	68757.2	60658.5	37510.1	46051.3	49723.6	1.34246	0.0581002	1.25036	0.00923522	0.83886	0.0789975	0	0	0	0
Hint3	16199	14442.4	18534.1	11651.9	19264.6	8	8	15852.6	13615.5	14440	8	8	0.628859	0.347718	0.599406	0.266621	0.293967	0.0797354	0	0	0	0
Ybx3	1.05603e+06	1.02103e+06	913232	941104	925082	970931	115479	189218	162766	939990	807212	821981	0.948775	0.32011	0.156327	6.27364e-05	0.859174	0.0797514	0	0	0	0
Snrnp27	24719.1	17811.8	29812.2	26246.7	8	8	23961.4	8	8	8	19899.2	8	0.36303	0.178027	0.33144	0.137796	0.275289	0.0798849	0	0	0	0
Fermt3	997388	1.12947e+06	1.13524e+06	1.13537e+06	1.09426e+06	1.18916e+06	1.01131e+06	950711	955275	1.01364e+06	898575	958194	1.04803	0.378087	0.894302	0.0791243	0.879928	0.0799468	0	0	0	0
Krtcap2	99299.3	111207	104467	105977	100021	78845	52116.4	57390.5	57318.1	89280.5	100370	91477.8	0.904341	0.32344	0.529648	0.000216112	0.892546	0.0799647	0	0	0	0
Ccdc124	140025	103993	128006	146972	161290	102669	8	2905.39	8	106751	86219.7	61814.9	1.10458	0.562791	0.00785269	0.000319012	0.684862	0.0800932	0	0	0	0
Cct4	3.33472e+06	3.37241e+06	3.18616e+06	3.51866e+06	3.38378e+06	3.18498e+06	2.49615e+06	2.84214e+06	2.88736e+06	3.13773e+06	3.08467e+06	2.76492e+06	1.01962	0.595505	0.831438	0.0150114	0.908426	0.0801997	0	0	0	0
Fmnl1	60758.9	73529	97344.6	65444.1	60919.6	60755.9	90637.9	105411	80225.8	104922	97595.2	106396	0.80783	0.242542	1.19273	0.315329	1.33363	0.0803404	0	0	0	0
Gm8991	1.0675e+06	1.05686e+06	1.06847e+06	1.19793e+06	1.21103e+06	1.07651e+06	927660	891396	1.06849e+06	1.12593e+06	1.30579e+06	1.15307e+06	1.09165	0.0857934	0.904381	0.133322	1.12276	0.0803589	0	0	0	0
Wdfy2	29743.1	21913.7	23842.4	64878.2	60651.6	69316.8	10086.3	28944.3	8524.02	7537.38	8	21346.4	2.58078	0.000317844	0.629869	0.252466	0.382677	0.0805451	0	0	0	0
Fam21	100799	90907.7	98837.8	100144	104470	111858	26475.1	28710.8	30851.1	83703.6	72082.8	90962.4	1.08924	0.131259	0.296123	3.15577e-05	0.849262	0.0805605	0	0	0	0
Timm8b	389043	481381	509546	455833	471524	484116	160794	214573	229670	287849	408380	329730	1.02283	0.792282	0.438442	0.00353567	0.743465	0.0805614	0	0	0	0
Sod1	3.51266e+06	3.75259e+06	3.5173e+06	3.39108e+06	3.44102e+06	3.3516e+06	423035	531961	448616	3.41025e+06	3.36884e+06	3.06615e+06	0.944462	0.074729	0.130175	3.3821e-06	0.913072	0.0805795	0	0	0	0
Rpl23a	5.37389e+06	5.34595e+06	4.83778e+06	5.31632e+06	4.72215e+06	4.37543e+06	2.56821e+06	2.544e+06	3.08597e+06	4.7272e+06	4.7281e+06	3.97671e+06	0.926485	0.306276	0.526956	0.000587984	0.863372	0.080851	0	0	0	0
Psmd14	803081	779296	918732	754770	797710	745156	755733	727970	813628	756365	720485	707147	0.918647	0.214346	0.918525	0.245174	0.873211	0.0808726	0	0	0	0
Fxyd5	83881.1	86699.9	103325	122209	101242	124388	25627.8	8	31748.8	120558	109138	160396	1.26992	0.0613341	0.209505	0.00324785	1.42418	0.0809566	0	0	0	0
Pafah1b2	514211	326002	331319	508594	422075	510406	259751	255286	554159	831371	495813	645559	1.23008	0.259215	0.912647	0.784493	1.6839	0.0811006	0	0	0	0
Psat1	3.46889e+06	3.33793e+06	3.38999e+06	3.72153e+06	3.31994e+06	3.58376e+06	3.36596e+06	3.4977e+06	3.83559e+06	3.33642e+06	2.85017e+06	2.92637e+06	1.04202	0.312981	1.04927	0.312216	0.893707	0.0811261	0	0	0	0
Uba5	57552.5	54833.9	62099.3	58531.2	72743.8	51600.3	21249.7	16753.6	9677.92	60733.2	70760.7	69224.3	1.04808	0.692443	0.273267	0.000444752	1.15034	0.0812018	0	0	0	0
Syncrip	905727	984574	947411	911836	817999	921313	612175	698473	665306	900031	800356	875474	0.934255	0.195638	0.696319	0.00106514	0.907725	0.081292	0	0	0	0
Txn1	1.28012e+07	1.20324e+07	1.18821e+07	1.31651e+07	1.22936e+07	1.26931e+07	3.30592e+06	1.48132e+06	626508	1.49034e+07	1.25969e+07	1.4786e+07	1.03912	0.276323	0.147451	0.000241389	1.15173	0.0816077	0	0	0	0
Rdh13	143207	127610	120145	143285	107116	151273	60563.6	68175.2	78187.7	91282	119195	107275	1.0274	0.825705	0.529274	0.00195217	0.812743	0.0819804	0	0	0	0
Tars	851293	832121	917650	796275	816791	794710	585115	643527	688463	825594	792200	755247	0.925689	0.0745385	0.737046	0.00450624	0.912335	0.0821786	0	0	0	0
Sf3b2	276051	294287	301383	284209	260685	231789	60469.9	68910.3	78461.2	214789	247231	276208	0.890978	0.134694	0.238427	1.74247e-05	0.846863	0.0821864	0	0	0	0
Hnrnpm	1.38795e+06	1.39995e+06	1.36751e+06	1.39129e+06	1.37873e+06	1.36257e+06	1.25418e+06	1.18767e+06	1.31066e+06	1.24467e+06	1.36882e+06	1.2757e+06	0.994507	0.578557	0.903042	0.0217515	0.935936	0.0824162	0	0	0	0
Eml2	178095	168538	199507	207847	166071	195498	66621.5	95949.6	83699.5	246558	217675	198063	1.04262	0.641001	0.45093	0.00132456	1.21269	0.0824962	0	0	0	0
Ech1	60338.7	59132.2	50568	82029.9	71041.3	78695.2	35897.3	36792.3	37745.6	53046.9	39521.3	41236.5	1.36302	0.0100588	0.64947	0.00312415	0.786905	0.0827814	0	0	0	0
Colec12	62505	44676.5	51513.3	81075.3	116693	123287	10451.8	4069.76	17459	42912.2	41235.1	33563.1	2.0231	0.0184926	0.201523	0.00285094	0.741741	0.0828455	0	0	0	0
Scp2	267314	304509	302024	322897	317042	297272	244229	228513	248004	268788	257566	225484	1.07251	0.213487	0.824797	0.0189992	0.860378	0.08288	0	0	0	0
Ppm1h	40837.1	29181.1	53330.7	58198.3	53215.7	47481.7	19906.3	34287.7	134937	59378.5	55536.2	80607.8	1.28818	0.195363	1.5333	0.583857	1.58512	0.0829284	0	0	0	0
Tbc1d5	64695.5	39234	52878.1	32301.5	33527.1	50620.3	14445.6	17368.5	25316.3	34087	23754.7	39256.9	0.742623	0.227175	0.364334	0.0144729	0.619222	0.0829405	0	0	0	0
Il1a	46544	56607.5	48458.2	55147.3	40766.4	38370.3	1.10749e+06	1.21242e+06	1.44268e+06	35779.9	35904.4	4262.21	0.885722	0.395956	24.8176	0.000263019	0.500935	0.0830135	0	1	0	0
BC100451	101005	112002	117983	143321	8	153739	74670.1	8	8	8	99569.6	8	0.897515	0.831672	0.225645	0.0281391	0.300872	0.0830686	0	0	0	0
Stxbp1	51007.7	44772.8	55060.4	61471.3	46711.8	52673.6	197784	212166	226050	72602.7	70460.7	53727.8	1.0664	0.557791	4.21636	4.91079e-05	1.30463	0.0834254	0	0	0	0
Eif3f	932303	869405	995085	1.20142e+06	942110	867211	888612	880036	1.13945e+06	882563	788908	807224	1.0765	0.54356	1.0398	0.708825	0.886264	0.0835434	0	0	0	0
Phf5a	263834	293357	228348	247867	236549	238477	184091	185991	238376	201025	207823	232119	0.920251	0.336026	0.774574	0.0846742	0.815957	0.0837105	0	0	0	0
Ppp2ca	839445	763088	900190	899071	798853	870850	889519	1.61852e+06	1.0349e+06	733360	656542	763440	1.02639	0.680272	1.41563	0.200178	0.8604	0.0838488	0	0	0	0
Mogs	164727	167537	144140	149487	143585	120607	105694	129132	133271	147595	136112	124765	0.868337	0.142905	0.772656	0.0332284	0.857408	0.0839159	0	0	0	0
Nop58	1.37964e+06	1.33832e+06	1.53675e+06	1.45655e+06	1.63766e+06	1.44628e+06	1.04496e+06	1.0856e+06	1.10564e+06	1.23959e+06	1.30021e+06	1.28212e+06	1.06717	0.333573	0.760616	0.00574314	0.89828	0.0840716	0	0	0	0
Vat1	3.98298e+06	3.56504e+06	3.03883e+06	3.48424e+06	3.32522e+06	3.23215e+06	1.97729e+06	2.19148e+06	2.30045e+06	3.03057e+06	2.89096e+06	2.53851e+06	0.948498	0.555544	0.611062	0.00899422	0.799109	0.0840853	0	0	0	0
Abhd11	81044.7	47987.5	52791.3	8	109165	11850	20040.9	8	26623.1	25446.6	15111.8	46409	0.665609	0.604351	0.256688	0.0260257	0.478307	0.0841131	0	0	0	0
Slc1a5	70268.2	76883.2	79846.3	70473	67432.4	81822.8	7876.27	5903.71	6003.3	68220.1	43918.3	61491.6	0.967975	0.666311	0.0871519	1.85012e-05	0.764897	0.0841224	0	0	0	0
Rufy4	8	8	5486.38	8	8	8	8	8	8	8926.73	5078.14	6258.48	0.00436174	0.373901	0.00436174	0.373901	3.68265	0.084178	0	0	0	0
Cul5	45539	60920.6	56239.2	60807.7	51957.1	74502.7	48686.3	56820.8	61584.3	61486.1	67154.1	74407.5	1.15101	0.362953	1.027	0.816455	1.248	0.0845048	0	0	0	0
Nrp1	20769.6	15827.7	16634.7	4202.46	4193.91	8	7319.41	14106.1	15868.6	3520.32	8723.94	15339.4	0.157882	0.00196062	0.700598	0.153621	0.51818	0.0846243	0	0	0	0
Ndc1	95197.2	96944.2	106480	106249	97641.9	95923.8	91618.9	95226	51024.1	89762.2	94065.9	85901.3	1.004	0.937192	0.796558	0.237674	0.90325	0.0848576	0	0	0	0
Klc1	139884	144213	154961	154218	187127	164872	183351	172177	221730	181824	152951	169084	1.15296	0.104127	1.31477	0.0423276	1.14759	0.0849291	0	0	0	0
Akr1b3	3.65827e+06	3.42557e+06	3.514e+06	3.15067e+06	3.05509e+06	3.10486e+06	3.4049e+06	4.36655e+06	4.30826e+06	3.41261e+06	3.31046e+06	3.10692e+06	0.878538	0.00423212	1.13983	0.195977	0.927546	0.0853743	0	0	0	0
Cbx1	157902	188031	152031	182111	200646	87194.8	41550.6	35225.2	42798	198993	185344	194415	0.943747	0.812532	0.240125	0.000378786	1.16224	0.0854931	0	0	0	0
Nub1	232943	214585	216573	266244	198197	219042	230835	259073	257772	212666	160232	142939	1.02919	0.773204	1.12585	0.0627102	0.776745	0.0855673	0	0	0	0
Anxa5	2.28318e+06	2.21909e+06	2.04123e+06	1.77104e+06	1.6419e+06	1.84005e+06	2.54257e+06	3.37389e+06	2.83938e+06	2.02375e+06	1.73415e+06	1.99066e+06	0.80278	0.00976359	1.3381	0.0438537	0.878516	0.0856336	0	0	0	0
Rnf149	6768.39	5738.02	8342.45	4969.61	9465.46	4708.74	40390.8	26286.8	38841.2	20315.3	15996	8534.48	0.918219	0.757607	5.06113	0.00337852	2.151	0.0856957	0	0	0	0
Ptrh2	745589	587723	531035	826992	660878	492104	417580	480504	418702	412581	406323	529857	1.06202	0.756465	0.706299	0.0538124	0.72345	0.085776	0	0	0	0
Acadm	666118	660905	745306	671846	796248	795119	480467	495748	514117	614868	638286	532181	1.09211	0.267977	0.719158	0.00259272	0.861511	0.0860522	0	0	0	0
Slc20a1	4776.6	3009.33	4143.39	4899.02	3056.14	3967.98	8	8	3143.86	3145.24	2421.81	1302.86	0.999481	0.997915	0.264882	0.06629	0.575884	0.086212	0	0	0	0
Trim12c	2297.78	1950	5848.2	26461.5	28892.4	6698.35	29694.8	93422.7	35941.2	11468.2	6447.23	19646	6.14623	0.0722576	15.7547	0.0709324	3.72043	0.0862524	0	0	0	0
Lmnb1	781680	699708	714685	740784	643801	720724	585825	607178	642365	783318	784676	807076	0.95867	0.47954	0.83575	0.0162278	1.08151	0.0862832	0	0	0	0
Fh1	2.15169e+06	1.91886e+06	1.80122e+06	1.9375e+06	2.10748e+06	1.96974e+06	1.67997e+06	1.4506e+06	1.70833e+06	1.65452e+06	1.52398e+06	1.80393e+06	1.02435	0.700879	0.824095	0.058768	0.848539	0.0862929	0	0	0	0
Snap23	465955	422099	440158	522221	578984	529413	262357	222085	259106	582539	496092	481024	1.22768	0.0100356	0.559812	0.000424759	1.17425	0.0863973	0	0	0	0
Prorsd1	230201	205587	183423	242054	226452	203427	195003	142075	209679	183417	169078	138708	1.08514	0.373585	0.88299	0.381397	0.793271	0.0866096	0	0	0	0
Pycrl	191116	287829	183212	164557	169359	165434	76653.6	127796	178446	157632	109495	146585	0.754125	0.182248	0.578255	0.10551	0.624793	0.0867059	0	0	0	0
Dis3	110953	116622	102849	80620.7	76655.6	116906	90466.1	127663	123527	105811	80472.1	77389.7	0.82979	0.23484	1.03399	0.778282	0.797983	0.086808	0	0	0	0
Pdia6	3.7093e+06	2.89969e+06	3.39072e+06	3.59058e+06	4.29645e+06	3.66269e+06	2.4604e+06	2.94765e+06	2.71993e+06	3.71732e+06	4.00779e+06	3.99274e+06	1.15501	0.187272	0.812823	0.0853283	1.17182	0.0869246	0	0	0	0
Mrpl10	189217	143671	205127	116300	198988	126175	120321	203210	171315	123890	83731.4	149983	0.820541	0.37038	0.919762	0.660249	0.664674	0.0870409	0	0	0	0
Dtd2	112745	120409	96801.7	88112	115333	92161.6	8410.91	34568.3	8	132826	120311	146859	0.895896	0.35537	0.130281	0.00157428	1.21227	0.0871162	0	0	0	0
Acot13	116119	69977.3	33659.6	144984	69835.5	34276.4	14101.3	8	8	21791.5	27065.8	8	1.13351	0.820732	0.0642409	0.0478906	0.222361	0.0871223	0	0	0	0
Tpm1	45924.6	42350	40207.1	45623.3	36438.7	35111.4	25183.2	23251.2	23394.6	47992.1	45261.7	48195	0.911985	0.366145	0.55906	0.000446522	1.10093	0.0872039	0	0	0	0
Anxa11	125202	125929	122274	108109	96974.9	119073	155156	194515	202316	74112.5	94147.3	118403	0.86811	0.064338	1.47825	0.0152624	0.7677	0.0876939	0	0	0	0
Cdc37	683684	653653	638837	682011	591795	622904	492181	466355	506016	637329	601685	557058	0.959789	0.420923	0.741104	0.000632284	0.908863	0.0878446	0	0	0	0
Atf7	10554.8	8	8	11115.8	8	8	8	8	8	10672.9	17008.3	10572.2	1.05307	0.972541	0.0022704	0.373901	3.61878	0.0881123	0	0	0	0
Frg1	112099	85309.4	128779	68134.7	79668.2	79213.9	54864.3	47703.7	58143.6	69588.1	72367.9	89358.9	0.695972	0.0666059	0.492698	0.0133392	0.709149	0.0881655	0	0	0	0
Tsg101	112496	110722	126723	105265	99325.2	91439.1	72335.1	59879.5	52382.8	98102.2	106750	106161	0.845941	0.0496375	0.52751	0.00202978	0.888758	0.0881882	0	0	0	0
Capn2	75489.6	108956	74617.6	120241	120211	98205.4	80561.9	70935.5	90438.6	110229	108637	119793	1.30724	0.120373	0.933887	0.674634	1.30724	0.0883198	0	0	0	0
Aimp2	1.34324e+06	1.06107e+06	1.07634e+06	1.21096e+06	969969	1.00491e+06	691851	735886	644704	980003	957300	913835	0.915301	0.45364	0.595419	0.00790595	0.819141	0.0885667	0	0	0	0
Lsg1	44639.4	36122.8	24694.7	42855.1	46987	46176.6	63202.7	47554.2	53787.3	83321.6	41439.3	75215.5	1.2898	0.160101	1.5603	0.0553165	1.89629	0.0886387	0	0	0	0
Actb	2.16149e+06	2.38266e+06	2.3789e+06	2.60151e+06	2.42252e+06	2.56327e+06	1.42446e+06	1.35304e+06	1.3561e+06	2.59225e+06	2.3974e+06	2.58555e+06	1.09595	0.072023	0.597078	0.000266073	1.0942	0.0886782	0	0	0	0
Gcn1l1	152336	132976	153080	162743	151685	147994	139996	177634	146258	131907	116766	133118	1.05481	0.369815	1.05816	0.55968	0.870889	0.0886817	0	0	0	0
Mtrr	62600.9	56990.8	56807.2	51054.1	57679.3	13960.2	44264.6	43666.8	4674.9	54237.2	11752.2	2145.57	0.695546	0.262441	0.524982	0.102453	0.386255	0.0887131	0	0	0	0
Sdha	1.55247e+06	1.45263e+06	1.54121e+06	1.64823e+06	1.43912e+06	1.62616e+06	1.19264e+06	1.2712e+06	1.32147e+06	1.4758e+06	1.27596e+06	1.18987e+06	1.03677	0.490319	0.832612	0.00662516	0.866994	0.0896078	0	0	0	0
Khsrp	804889	857024	756101	783337	807202	699677	146878	132770	139309	753031	726844	736835	0.947148	0.385097	0.173265	2.25139e-05	0.916748	0.0898406	0	0	0	0
Dnmt1	19085.3	29986.1	37939.9	33314.7	16714.1	25456.6	24295.6	28009.7	31686.8	37922	45977.5	42852.4	0.867535	0.625135	0.965302	0.872129	1.45673	0.0898521	0	0	0	0
Timm9	1.6568e+06	1.64575e+06	1.48669e+06	1.69933e+06	1.78583e+06	1.63578e+06	837359	822069	992644	1.49459e+06	1.4792e+06	1.40114e+06	1.06926	0.189747	0.553756	0.000773735	0.913492	0.0902415	0	0	0	0
Grcc10	179178	177736	186443	141883	159426	193404	45669.8	21159.3	33849.8	200379	184951	192749	0.910474	0.350696	0.18529	4.0895e-05	1.0639	0.0902526	0	0	0	0
Rpl14	3.03372e+06	2.97823e+06	2.51576e+06	1.79191e+06	2.81091e+06	2.22498e+06	2.28183e+06	2.41183e+06	2.21279e+06	2.67958e+06	1.90731e+06	1.85808e+06	0.800662	0.168806	0.809883	0.0361701	0.755767	0.0905213	0	0	0	0
Itpr1	299.028	1554.54	2682.92	5582.88	4822.15	3529.93	7033.77	8323.23	6096.94	2450.09	3647.46	4501.24	3.07175	0.0264788	4.7292	0.00394053	2.33635	0.0905229	0	0	0	0
Plbd2	17319	28955.5	37847	31445.7	32204.8	15909.5	19424.2	3489.9	14365.4	7625.69	15621.7	16846.8	0.945776	0.857992	0.443163	0.108395	0.476623	0.090571	0	0	0	0
Kctd12	27370.8	47044.9	53833.2	31913.1	21396.5	10767.4	100740	99161	83550	96227.7	53631.7	75788.8	0.49963	0.0994657	2.21017	0.00583542	1.75945	0.0908082	0	0	0	0
Snrnp70	559709	532881	582137	510241	528008	521133	317770	360160	323032	543046	494100	489492	0.931126	0.064106	0.597687	0.000325204	0.911574	0.091041	0	0	0	0
Igf2bp3	332463	343919	304891	330637	318040	342647	347708	346166	395285	357651	345022	364158	1.01024	0.817365	1.10995	0.144282	1.08719	0.0910616	0	0	0	0
Rpl7a	7.42355e+06	7.1824e+06	7.20853e+06	7.74869e+06	7.03631e+06	7.19443e+06	5.53998e+06	5.53263e+06	6.00426e+06	7.18954e+06	6.35984e+06	6.32948e+06	1.00756	0.822136	0.782822	0.00081172	0.911268	0.091617	0	0	0	0
Dhx38	15240.6	12453.3	10610.8	9459.19	12136.4	8698.41	16816.4	19723.9	15178	9928.41	5134.02	9636.22	0.79087	0.191834	1.35018	0.0773409	0.644795	0.0918251	0	0	0	0
Dut	42987.4	46563.6	53834.4	39677.2	31488.7	26378.2	45156.9	63959.8	63912.7	8	21874.9	40745	0.680293	0.038222	1.20674	0.232354	0.43678	0.0918981	0	0	0	0
Ddx54	11891.4	13876	12142.9	15657.7	19234.2	22647.2	12853.3	10987.8	13088.6	19912	18098.8	13397.8	1.51777	0.0362978	0.974132	0.738008	1.35606	0.091954	0	0	0	0
Lims1	104131	169373	212572	185396	306334	269968	233836	260710	264415	215796	238975	250757	1.56704	0.126479	1.56141	0.0508573	1.45148	0.0919685	0	0	0	0
Cbx5	126531	121819	109228	136246	158028	133501	109564	99930	101177	125105	145298	139645	1.19631	0.0660233	0.868818	0.059271	1.14674	0.0920122	0	0	0	0
Csnk2a1	396351	280228	386873	326725	353252	369118	338761	344414	377121	572698	390312	593541	0.9865	0.908792	0.997033	0.979833	1.46368	0.0920578	0	0	0	0
Lpxn	633041	546679	555264	1.37198e+06	1.20768e+06	1.33096e+06	750386	758039	813906	547643	438070	386945	2.25398	0.000212373	1.33853	0.00450688	0.791165	0.0921858	0	0	1	0
Ndufs6	765237	756504	739918	749731	827899	898134	302323	319282	335029	731470	623319	692155	1.09467	0.176209	0.422979	3.47201e-06	0.905063	0.0921915	0	0	0	0
Plxnb2	99560.7	74965.8	102405	86871.1	94712.1	76488.7	57827.3	69144.4	52565.1	118823	118109	172755	0.931899	0.570492	0.648308	0.0313875	1.47938	0.0923213	0	0	0	0
Cul3	60595.8	53166.5	59896.2	48874.6	54868.7	47235.7	44733	60656.5	39046.6	43422.6	41768.9	55625.8	0.869401	0.0847652	0.831724	0.230177	0.810886	0.0923878	0	0	0	0
Cops6	411731	350719	406270	356481	322520	331714	382848	334563	445825	344767	306509	355579	0.864805	0.0745879	0.995307	0.963596	0.861502	0.0926532	0	0	0	0
Spcs3	69920.2	73955.6	81846.2	87163	80672.2	65165	69056.4	65342.4	65149.3	67769.9	66281.7	68235	1.03224	0.759661	0.884043	0.0792336	0.896176	0.0926893	0	0	0	0
Plin2	398647	287581	311811	287770	317496	261083	77887.6	63946.5	10280.2	252028	264141	258469	0.86805	0.306155	0.152413	0.00203989	0.77616	0.0929849	0	0	0	0
Atp6v1a	5.89304e+06	5.13681e+06	5.30566e+06	6.37453e+06	6.96282e+06	6.3316e+06	4.52436e+06	5.18743e+06	5.0517e+06	4.95855e+06	5.00259e+06	4.40188e+06	1.20406	0.0222702	0.903767	0.161605	0.879252	0.0933853	0	0	0	0
Utp14a	86954.5	113016	110528	93066.4	95088.7	85690	22632	17794	19826.2	85909.1	87904.6	79785.9	0.881954	0.236502	0.19405	0.000583068	0.816751	0.0935603	0	0	0	0
Lsm1	71257.5	96867	115173	96629.9	66408.9	74429.8	53940.9	82726.1	70907.9	62523.3	51249.6	74713.9	0.838229	0.383366	0.732709	0.172817	0.66533	0.0936102	0	0	0	0
Vps26a	746196	805447	759719	744742	741061	807667	659792	681118	759749	736833	722275	731194	0.992259	0.842198	0.90884	0.117405	0.947624	0.093627	0	0	0	0
Mrpl13	23872.8	51562.5	44702	66271	49532.7	66201.2	25519.1	69775.7	85489.4	20570.6	26452.4	10547.4	1.51497	0.108573	1.50481	0.364768	0.479205	0.0939206	0	0	0	0
Flad1	106753	89496.8	101837	107117	73738.8	103415	86901.1	86334.5	88897.5	85487.1	73200.3	91077	0.953652	0.714963	0.879383	0.0821629	0.83789	0.093961	0	0	0	0
Tns3	10509.3	13053.1	22978.9	14651.4	19463.1	19936.5	41498.6	51147.3	52140	31287.8	22435.9	23681.1	1.16136	0.579959	3.11092	0.00301924	1.66314	0.0939896	0	0	0	0
Naa10	318686	307462	308761	251832	227624	273611	205631	192429	204977	235926	292282	286779	0.805499	0.0116061	0.645023	3.79015e-05	0.87173	0.0940992	0	0	0	0
Ivd	501319	489330	578345	518324	435434	332425	563909	539523	549456	326598	498285	322844	0.819749	0.19461	1.05347	0.386149	0.731505	0.0941044	0	0	0	0
Sphk2	51862.9	49980.2	37345.7	47915.3	48018.4	45410.6	30616.3	33533.9	41024.5	39721.7	31772.8	34052.5	1.01549	0.884365	0.755626	0.108825	0.758301	0.0942966	0	0	0	0
Wwp2	2092.35	3413.3	3411.59	8	3040.29	2950.17	8	1281.59	8	1809.22	8	2020.19	0.672681	0.42211	0.145514	0.0142143	0.430336	0.0943559	0	0	0	0
Tns1	1660.55	2324.2	2197.36	2508.35	8	8	8	2337.63	8	8	1875.91	8	0.408331	0.228309	0.380716	0.187093	0.306029	0.0944003	0	0	0	0
Dap	743429	782879	553966	649873	676657	736329	43010.6	25268.4	33293.4	802696	896195	1.06722e+06	0.991628	0.942123	0.0488265	0.000740502	1.32968	0.0946664	0	0	0	0
Stau1	32054.7	25063.8	30128.2	42711.3	29087.3	41437.8	32949.3	26759.2	35693.3	32069.2	43627.3	37308.3	1.29789	0.146624	1.09347	0.464571	1.29523	0.0947373	0	0	0	0
Ndufb6	102704	140717	155184	26322.9	89300.5	172308	61934.6	93109.4	59640.8	16593.7	119305	18030.8	0.722346	0.459084	0.53859	0.0321351	0.386171	0.0948484	0	0	0	0
Iqsec1	709.799	8	716.388	825.489	8	1059.33	352.336	530.912	635.962	1269.19	1062.57	2596.23	1.31979	0.719108	1.05928	0.914931	3.43609	0.0950409	0	0	0	0
Rnpep	734797	637404	715572	771849	801887	722570	874019	1.02797e+06	1.02277e+06	862291	724576	842080	1.09988	0.139007	1.4009	0.00890092	1.16342	0.0951232	0	0	0	0
Acap1	5997.65	8	5765.64	8451.76	1784.73	12313.5	15222.3	5065.77	3545.14	9126.72	9721.82	6878.42	1.91567	0.380215	2.02469	0.388114	2.18557	0.0956043	0	0	0	0
Erp29	1.05448e+06	872851	880909	1.00107e+06	1.27628e+06	1.00852e+06	331309	322651	331896	801893	834614	763158	1.17008	0.215092	0.351058	0.000512646	0.854508	0.0957415	0	0	0	0
Tpt1	4.77003e+06	4.9649e+06	4.51236e+06	5.21236e+06	4.01948e+06	4.99878e+06	5.13632e+06	5.41382e+06	5.30225e+06	4.6255e+06	3.81348e+06	3.9909e+06	0.99883	0.989314	1.11266	0.0254166	0.872438	0.0957995	0	0	0	0
Naglu	25803.1	34060.5	24304.5	24753.4	24067.6	29428.6	13829.3	12495	22505.9	20077.1	22976	20551.3	0.929681	0.600015	0.580151	0.0541599	0.755683	0.096144	0	0	0	0
Ndufa2	526322	581546	523760	603878	639929	580727	273272	292013	331333	480696	421544	514484	1.11823	0.065477	0.549524	0.000651584	0.868288	0.096156	0	0	0	0
Rbm12	31724.4	39660.9	27682.8	29946.6	19091	21302.3	24345.3	22497.5	30359.8	24932.3	25338.3	25864	0.710015	0.118552	0.779288	0.161042	0.768507	0.0961853	0	0	0	0
Hp1bp3	186487	164195	150757	179700	197940	143813	71972.2	111011	104055	134777	126252	154121	1.03991	0.74334	0.572428	0.0108874	0.827918	0.0963704	0	0	0	0
Tnfaip8	257895	141591	146238	302635	432811	454440	284848	408588	225612	219774	355792	398801	2.18038	0.0241581	1.68409	0.132273	1.78545	0.0963766	0	0	0	0
Taf10	52221.3	22158.6	31936.2	17729.1	29725.8	19737.3	11382	8	8	8	18597.2	17951.5	0.632005	0.245844	0.107209	0.0303528	0.34385	0.0964812	0	0	0	0
Ndufv3	88275.8	106116	127941	101009	97051.2	110769	30607.1	41570.8	35419.1	85673.4	80292.8	81145.9	0.958109	0.730301	0.333807	0.00384754	0.766637	0.0965329	0	0	0	0
B4galnt1	23412.4	24734.7	19720.2	14398.7	8773.12	20995.6	3651.09	3743.64	5881.41	18356.1	20010.3	19283.7	0.650791	0.108626	0.195619	0.000400852	0.849452	0.0966319	0	0	0	0
Fbll1	248467	286229	73661.9	67923.7	62639.9	77385.7	52944	56158.8	117619	68657.8	45909	66561.2	0.341821	0.111697	0.372678	0.138037	0.297733	0.0966987	0	0	0	0
Pdcl	20527.3	24320.6	26223.6	17167.3	25439.8	24663.4	20229.8	26206.6	22958.2	9565.46	22320.2	9831.45	0.94652	0.705837	0.976407	0.827686	0.586975	0.0968282	0	0	0	0
Lsm4	338954	374500	349923	413819	357395	439058	220974	227837	248139	381449	375581	420766	1.13814	0.136434	0.655413	0.000781244	1.1076	0.0968416	0	0	0	0
Stx6	23496.1	40109.4	42794.6	24856.3	43148.5	34153.4	20414.3	41261.4	42679.8	57046.7	42587.1	56418	0.960132	0.868611	0.980784	0.945641	1.46665	0.0968467	0	0	0	0
Btaf1	11369.9	10824.4	12046.7	7087.73	8522.42	8971.65	8568.03	13018.1	12428.8	8624.25	3037.55	9396.87	0.717908	0.00857396	0.993402	0.960791	0.615016	0.0969028	0	0	0	0
Wdr75	104747	113583	108591	114111	98593.4	97530.6	63808.8	88406.3	90026.2	84588	102029	100532	0.94896	0.401919	0.740978	0.0333406	0.878345	0.096953	0	0	0	0
Prrc2a	41180.1	41357	42234.4	37580	51181.5	42023	2183.88	1749.22	2831.72	24982.9	36103.4	37697.5	1.04819	0.644038	0.0542176	1.05404e-07	0.791718	0.0970002	0	0	0	0
Kif3a	7003.07	7798.41	3730.67	14048.7	6790.9	10214.1	7164.13	9609.01	6827.69	13075.7	12584.8	7301.42	1.67567	0.162054	1.27351	0.329283	1.77863	0.0970575	0	0	0	0
Rpl13a	2.63713e+06	2.91215e+06	2.93878e+06	2.86717e+06	2.89808e+06	2.7319e+06	2.3979e+06	2.31345e+06	2.45996e+06	2.67144e+06	2.61018e+06	2.52145e+06	1.00107	0.979188	0.84487	0.0140745	0.9193	0.0970783	0	0	0	0
Cyfip1	129914	135389	148143	150231	141292	156555	136465	155559	168520	152078	146701	151272	1.08376	0.173655	1.11392	0.2184	1.08854	0.0970921	0	0	0	0
Bloc1s5	15269.4	16574.1	12548.6	8	10755.8	16678.5	23326.4	8	29074.1	8	8	13771	0.61818	0.32344	1.18058	0.780513	0.310575	0.0976575	0	0	0	0
Naa15	254842	236489	219131	250197	200516	211300	247332	249253	249436	224770	175838	196897	0.931805	0.426739	1.05005	0.315272	0.841008	0.0981412	0	0	0	0
Vps37a	12199.5	15510.4	7371.71	14960.6	17648.4	15025.1	9418.29	4487.42	5005.32	20664.4	14657.9	26436.4	1.35781	0.172633	0.539058	0.12994	1.76043	0.0982592	0	0	0	0
Ublcp1	77256.9	74436	79368.2	59206.7	60571	41648	65213.7	36722.1	44086.4	54190.6	57068.3	8	0.698628	0.0206727	0.631963	0.0306667	0.481547	0.0985069	0	0	0	0
Atg4c	7170.07	9143.61	7082.44	5190.88	3385.12	7205.98	6921.56	4610.36	6541.11	2812.99	3762.99	7205.88	0.674555	0.12105	0.772479	0.145135	0.589066	0.0986057	0	0	0	0
Actr2	1.25904e+06	1.31824e+06	1.41795e+06	1.29112e+06	1.42481e+06	1.22864e+06	1.39789e+06	1.63314e+06	1.26584e+06	1.0457e+06	1.28079e+06	1.13716e+06	0.987319	0.831004	1.0755	0.438574	0.866948	0.09866	0	0	0	0
Tec	13248.1	13882.9	24003.7	11459.4	18930.1	14258.3	15265.7	21043	13667.4	10709	8999.47	8646.91	0.87314	0.626593	0.977342	0.9302	0.554523	0.0986682	0	0	0	0
Larp4	173145	138197	155436	126045	130727	157359	91622	72620.4	107137	110396	93730.1	145349	0.887212	0.279219	0.581389	0.0101109	0.748698	0.0988304	0	0	0	0
Mpdu1	225048	257429	234597	263662	300578	269284	235224	176112	184357	230932	184819	178501	1.16239	0.0605136	0.830727	0.124042	0.828719	0.0988766	0	0	0	0
Pnp	718973	644330	831703	780810	705085	676944	343899	256824	278040	897976	813769	866987	0.985345	0.872463	0.400347	0.00191247	1.17482	0.0990247	0	0	0	0
Gtf2f1	121314	132662	144738	131997	129665	133290	35110.7	29238.1	25461.3	120307	101532	118759	0.990562	0.863529	0.225249	0.000148417	0.854241	0.0990831	0	0	0	0
Mbnl2	23081.9	27266	23199.9	28150.4	9824.8	8669.83	12647.7	9215.1	9069.77	23210.7	16686.7	13997.7	0.634213	0.237276	0.420578	0.00140977	0.73279	0.0991245	0	0	0	0
Vasp	372916	352090	313956	374305	343484	306614	205707	217704	228432	512469	401134	394617	0.985987	0.861507	0.627398	0.00220748	1.25916	0.0991984	0	0	0	0
Atp6v1c2	10624.5	10501.5	11862.6	26301.6	8983.39	9638.12	12958.5	6320.3	6919.54	7712.64	10585	6639.32	1.36178	0.522521	0.794163	0.354631	0.755928	0.09934	0	0	0	0
Manf	693959	704597	762383	810707	817112	781799	142737	101167	131209	842791	761578	770427	1.11508	0.025529	0.173588	1.73168e-05	1.09896	0.0995146	0	0	0	0
Wdr91	205021	181341	213212	267749	239069	262528	138480	130217	157919	318698	211535	361316	1.28315	0.012139	0.711531	0.0102141	1.48697	0.0995611	0	0	0	0
Slc7a6	24012.9	25908	21974.5	32782.7	25827.2	22727	8	13421.4	17439.7	31798.6	24874.2	31051.8	1.13132	0.378719	0.429362	0.0642079	1.22017	0.0995919	0	0	0	0
Vamp7	183634	198980	167808	181000	159717	165849	95829.8	120461	135399	152578	166303	111511	0.920323	0.254568	0.638945	0.010596	0.781931	0.0998948	0	0	0	0
Nop14	99162.3	93853.2	101546	72463	84109.2	93885.1	54369.3	57791	60572.1	83825	88794.8	56882.8	0.85027	0.0897302	0.586405	0.000150068	0.779132	0.0999572	0	0	0	0
Ndufv2	349675	377238	424315	427988	436749	404744	252624	299799	299116	305907	350184	333294	1.10272	0.172897	0.739679	0.0203573	0.859417	0.100168	0	0	0	0
Snrpc	620598	615447	562117	585266	630161	568642	137835	84498.9	128855	513282	576940	540118	0.992162	0.866468	0.195304	4.2045e-05	0.90667	0.100241	0	0	0	0
Tbcb	124388	156019	152589	155437	184572	159768	105349	146754	149317	107584	126406	63078	1.15423	0.175026	0.927076	0.578284	0.686076	0.100329	0	0	0	0
Csnk2b	288316	307914	312414	301060	287038	273080	405046	431272	464303	253685	295191	231192	0.947763	0.222092	1.43139	0.0021948	0.858497	0.100568	0	0	0	0
Me2	211835	178753	190169	165474	171598	211294	134415	128034	150904	181116	104858	141265	0.944227	0.567063	0.711747	0.00926013	0.735658	0.100595	0	0	0	0
Tmem181a	40376.5	25748.3	34631.7	30311	31171.1	23999.5	12766.1	18905.5	20913.6	24226.8	25891.4	22978	0.848398	0.35024	0.521904	0.0307876	0.725473	0.100721	0	0	0	0
Mphosph6	10403.4	11343.2	15329.5	20971.9	16044.1	18209	8	8	8	15403.9	15359.7	16039.5	1.4895	0.0435564	0.000647317	0.0012167	1.26235	0.10078	0	0	0	0
Clu	17220.4	12113.5	22571.7	8	5533.41	5174.55	119652	133672	120834	39597.9	20170.4	33434.3	0.206451	0.0173285	7.20843	3.79638e-05	1.79562	0.100787	0	0	0	0
Ncaph	4089.28	11714.5	10571.7	8762.03	5527.84	7573.59	11735.5	8841.79	7700.78	12684.6	17511.9	13904.8	0.828931	0.587766	1.07213	0.82332	1.67205	0.100872	0	0	0	0
Snap91	27542.2	19240.6	25566.5	15987.1	35091.1	27759.8	10450.9	22609.8	28445.3	1823.53	15385.1	18658	1.08969	0.740879	0.850127	0.570869	0.495743	0.101051	0	0	0	0
Brix1	197801	245083	244468	201655	258108	242165	201831	239000	199086	153380	214578	162498	1.02121	0.842817	0.93099	0.478952	0.771738	0.101344	0	0	0	0
Plcg1	23334.5	15948.5	18873	24948.9	17505.8	13332.4	12087.8	14128.4	13434	23765.4	23213.5	25533.4	0.959266	0.853823	0.68179	0.0504939	1.24686	0.101484	0	0	0	0
Sart1	59714.1	66356.9	64208.5	67694	55536.4	55876.6	63275.5	68976.4	75036.6	69814.8	78920.1	67246.8	0.941284	0.449783	1.08939	0.221544	1.13508	0.101646	0	0	0	0
Atic	2.94414e+06	2.83309e+06	2.75075e+06	2.71892e+06	2.65302e+06	2.84302e+06	2.43852e+06	2.65571e+06	2.68454e+06	3.02514e+06	3.13668e+06	2.9114e+06	0.963294	0.257099	0.912144	0.059533	1.06393	0.101664	0	0	0	0
Pex14	181701	146873	169567	173804	163799	148960	107017	80904.3	111092	103522	89603.3	157856	0.976756	0.772922	0.600258	0.00883832	0.704583	0.101879	0	0	0	0
Oxsm	36745.2	52385	55029.1	36987.3	51072.2	46624.8	31635.4	23418.7	24989.3	38254.6	36401.1	29884.3	0.934274	0.677734	0.555242	0.0266079	0.72517	0.101922	0	0	0	0
Cd47	17006.7	16737.2	39606	59882.7	69818.1	47710.8	54014.4	50314.8	50799.6	57437.6	35977.5	42607.2	2.4187	0.0249278	2.11492	0.0236808	1.85443	0.102057	0	0	0	0
Ddx42	75493.6	75885.8	70829.2	62798.7	59947.3	81988.8	72184.8	84541.7	85264.3	70790.6	57114.1	66653	0.921364	0.458615	1.08903	0.220415	0.875563	0.102197	0	0	0	0
Poldip2	264128	182674	150956	154281	250716	229927	131491	157490	161694	145745	125377	77030.9	1.06217	0.795226	0.753942	0.233919	0.582431	0.102204	0	0	0	0
Irg1	112019	192402	239229	34575.6	63312.3	31480.5	7.13886e+06	7.76578e+06	7.58241e+06	221944	325454	305905	0.237962	0.0230325	41.3631	2.70628e-06	1.56958	0.102232	0	1	0	0
Cln3	6431.3	8	6881.22	8	8091.77	3271.95	12185.1	13684	9076.58	9525.41	11956.7	7821.18	0.853699	0.850477	2.62345	0.0502984	2.19986	0.102348	0	0	0	0
Acads	690526	607114	639638	661072	739502	646920	484616	548112	501897	621334	543014	555611	1.05689	0.384527	0.792155	0.0120783	0.887822	0.102497	0	0	0	0
Tmem115	16912.6	15252.5	21151.1	14822.9	19312.4	22773.6	8	8	8	20684.7	21481.7	24694.1	1.06738	0.700341	0.000450144	0.000537612	1.25404	0.10269	0	0	0	0
Ctnna1	12308.5	4410.79	6189.05	13521.5	4737.62	12686.9	4608.5	6736.67	5843.61	16680.5	13842.4	10862.3	1.35087	0.507127	0.75033	0.483298	1.80656	0.102812	0	0	0	0
Rps11	1.21426e+07	1.37649e+07	1.285e+07	1.06741e+07	1.15498e+07	1.10631e+07	9.47262e+06	8.83021e+06	9.32295e+06	1.19442e+07	1.06422e+07	7.70113e+06	0.858852	0.0268361	0.712786	0.0018697	0.781462	0.10283	0	0	0	0
Stt3b	22246.7	23258.5	23879.3	23851.7	24242.9	29843.5	35015.4	44661.4	42987.3	23755.3	39985.5	38588.4	1.12328	0.225778	1.76789	0.00414641	1.47481	0.102965	0	0	0	0
Chmp5	187083	184434	186197	249979	200531	167082	79639.5	125668	101593	159337	172811	114827	1.10736	0.453968	0.550283	0.00328452	0.801442	0.103088	0	0	0	0
Ube2q1	131532	204235	139502	119844	142863	151523	158374	145352	137331	119167	99280	106970	0.871571	0.45951	0.928018	0.657166	0.684703	0.103161	0	0	0	0
Dynll1	1.64993e+06	1.56348e+06	1.40201e+06	1.72252e+06	1.48603e+06	1.26698e+06	680871	961509	1.14861e+06	1.26134e+06	1.42604e+06	969837	0.969692	0.771823	0.60471	0.0168757	0.792391	0.103309	0	0	0	0
Timm10	367873	395316	469544	398694	456492	474502	114894	151397	146380	360907	289992	346607	1.07865	0.443133	0.334761	0.00108678	0.809182	0.103383	0	0	0	0
Dhrs7	104660	86136.8	74182	106326	88162.9	95267.6	37033.3	66132.3	42290	67240.6	52621.3	75299.1	1.09351	0.468424	0.548933	0.0341207	0.736515	0.103498	0	0	0	0
Mrpl4	88568.5	65144	59126.7	94291	47177.7	61547.8	94219.5	62249.3	53525.9	61612.9	39338.8	35535.7	0.95385	0.853109	0.986636	0.953516	0.64127	0.103585	0	0	0	0
Mtmr9	4432.36	8	8	8	8	4708.15	8	3262.13	4101.35	3578.28	5084.71	7283.88	1.062	0.967969	1.65712	0.640569	3.58489	0.103705	0	0	0	0
Ube2o	3785.93	5256.07	9829.54	11028.8	12512.9	10880.6	8963.69	14585.6	14085.3	13019.4	9747.54	22183.6	1.82403	0.0519852	1.99425	0.070753	2.38192	0.103854	0	0	0	0
Sdhaf2	76791.6	74117.5	82507.1	113942	83430.4	93522.1	126138	150235	130130	100991	79491.9	97977	1.24625	0.10869	1.74154	0.00183062	1.19298	0.104059	0	0	0	0
Dnajb12	42670.2	40599.4	27401.8	40129.6	45991.9	32116.2	19132.7	23205.2	9907.58	27205.3	28591.3	16913.8	1.06837	0.707115	0.472077	0.0346696	0.656993	0.104077	0	0	0	0
Npc2	238725	314879	295172	326104	323771	330687	99429.9	127476	76355	260380	199102	184630	1.15527	0.127657	0.357292	0.00259944	0.758872	0.104172	0	0	0	0
Rai14	4297.17	3157.55	3963.12	3782.4	3672.78	8006.22	8272.52	5680.05	5765.8	12685	4191.79	10993.1	1.35414	0.40994	1.72698	0.0390187	2.44091	0.104215	0	0	0	0
Snx30	28386.5	27433.1	32929.8	14300.5	26592.3	34803	18585	32011.2	22325.2	21436.4	25638.8	26847.1	0.852917	0.521119	0.821657	0.291441	0.832934	0.104222	0	0	0	0
Ncapg	1161.51	8	3422.41	7122.12	7741.64	3796.08	15621.1	11787.2	12699.5	5404.62	4219.04	2822.61	4.06363	0.041471	8.73443	0.00150466	2.71048	0.10429	0	0	0	0
Vps8	8	8	1783.75	6358.99	1505.69	3411.03	8	685.913	1979.84	2279.36	4245.26	1549.82	6.26515	0.10804	1.48563	0.742583	4.48642	0.104432	0	0	0	0
Ube4b	34586.2	42966.4	33938.2	44486.9	38601.6	35804.7	34259.2	45931.1	29946.5	59311.9	43656.4	44942.7	1.06639	0.558698	0.987855	0.939528	1.32666	0.104435	0	0	0	0
Dgkh	7326.48	11293.9	7448.94	4370.7	8455.33	6796.18	11832.4	10018.1	14413.7	12658.1	11505.8	10778	0.752694	0.289498	1.39107	0.135737	1.34035	0.104441	0	0	0	0
Arpc5l	563318	586320	653357	482903	518076	554320	109622	151572	79949.3	420003	423164	582870	0.86262	0.071985	0.189209	0.000138915	0.790927	0.105041	0	0	0	0
Rpl19	1.58749e+06	1.95522e+06	1.87884e+06	2.19163e+06	2.15194e+06	1.42327e+06	1.32902e+06	940987	1.2636e+06	1.49186e+06	1.46931e+06	1.66232e+06	1.06369	0.69576	0.651771	0.0185489	0.852799	0.105316	0	0	0	0
Zfp326	20509.4	27175	20264.7	10358.2	12140.3	26351.2	12380.2	16040.3	13738.6	10928.3	16066.3	19681.7	0.718916	0.314788	0.620452	0.0264298	0.68693	0.105509	0	0	0	0
Usp25	8	1325.71	1895.92	8	8	8	22793.6	28777	31564.3	2301.95	2144.87	4216.04	0.00743119	0.128547	25.7413	0.000548653	2.6823	0.105634	0	0	0	0
Ldlrap1	19474.4	10044.8	8	3936.49	6229.77	8	5548.81	18534.8	13888.5	46422.7	18514.4	26936.9	0.344573	0.336137	1.28601	0.699465	3.11151	0.106104	0	0	0	0
Txnl1	1.51097e+06	1.54564e+06	1.66959e+06	1.65855e+06	1.63994e+06	1.51578e+06	1.18345e+06	1.23488e+06	1.42465e+06	1.46653e+06	1.36462e+06	1.50098e+06	1.01864	0.67845	0.813124	0.0284237	0.916619	0.106202	0	0	0	0
Phgdh	8.58345e+06	7.72207e+06	8.17563e+06	8.3856e+06	7.56507e+06	8.10542e+06	6.88356e+06	6.91843e+06	6.61762e+06	7.8229e+06	7.16148e+06	7.54078e+06	0.982638	0.703343	0.834095	0.00706109	0.920102	0.106469	0	0	0	0
Peg10	6905.47	8134.09	8723.39	7627.99	5671.66	8	8	8	8	4679.23	8	6536.24	0.560017	0.211701	0.00100998	0.000122089	0.47231	0.106641	0	0	0	0
Zfyve16	6310.01	15818.3	8110.35	5546.33	3410.05	9596.81	1642.54	1673.2	3421.17	4026.21	4860.22	2845.58	0.613558	0.320084	0.222791	0.0579739	0.38798	0.106717	0	0	0	0
Arih2	4640.52	6089.15	5723.17	6084.78	6610.23	5086.86	6425.52	6992.15	6938.25	6975.8	6497.73	9645.98	1.08078	0.516603	1.23723	0.0507014	1.4052	0.106805	0	0	0	0
Map4k4	15583.9	13241	15340.5	17541	16704	6550.35	6087.96	16382.9	16076.1	16643.1	19156.8	25615.2	0.923696	0.771198	0.872787	0.617301	1.39057	0.106869	0	0	0	0
Acbd3	166132	163136	172726	151192	165761	155127	117204	121256	126204	165773	138698	137286	0.94041	0.127207	0.726431	0.000285589	0.880005	0.10704	0	0	0	0
Gltp	84706.1	112408	162142	115278	156966	125651	74561.4	41774.8	45975.9	219503	138459	222116	1.10755	0.644931	0.4518	0.0576986	1.61466	0.10751	0	0	0	0
Fkbp8	289648	239049	305470	283900	267080	293880	236517	231365	243863	245157	234341	225598	1.01282	0.876385	0.85324	0.115506	0.84527	0.107597	0	0	0	0
Ndufa9	367218	404469	369404	339753	361813	427580	313748	400523	371812	326663	360628	264854	0.989533	0.897468	0.951794	0.551456	0.834418	0.108025	0	0	0	0
Rps5	4.77387e+06	4.28071e+06	5.0896e+06	4.58476e+06	4.36563e+06	4.00947e+06	3.79431e+06	4.27369e+06	3.71174e+06	4.37419e+06	4.16885e+06	3.73574e+06	0.916268	0.243654	0.832833	0.0548756	0.868115	0.108032	0	0	0	0
Dynll2	561637	599506	448041	513054	410019	576544	146573	103459	175941	457585	445966	334114	0.931911	0.612204	0.264714	0.00141175	0.769126	0.108685	0	0	0	0
Pnkp	114800	142059	153023	131340	147299	169374	73065.2	69699.2	119616	118207	111979	83079.8	1.09303	0.467125	0.640136	0.0671782	0.764283	0.109396	0	0	0	0
Gmds	107649	96133.5	95581.3	86166.5	91299.7	98524.6	160098	177922	81371	123511	102761	118557	0.921924	0.217056	1.40094	0.252165	1.15187	0.109622	0	0	0	0
Nemf	113571	101504	103415	121937	116439	107049	71888.3	81915.6	92208.6	115164	111178	120081	1.08457	0.19264	0.772436	0.0255518	1.08771	0.109815	0	0	0	0
Rab3gap2	41689	26632.5	41463.6	40449.9	33788.7	30079.5	33247.6	36457.7	33974.3	28111.8	20880.5	27171.9	0.950203	0.770323	0.944386	0.708931	0.693756	0.110049	0	0	0	0
H2	199093	198217	231801	204883	200076	173802	156110	183346	167540	198924	171873	157023	0.919966	0.316635	0.805894	0.0400657	0.838994	0.110309	0	0	0	0
Pnpla2	12101.5	13453.1	9080.46	10563.5	18255.4	12243.3	8	8	12771.1	8	10933.4	8	1.18557	0.467101	0.369194	0.176787	0.316136	0.110557	0	0	0	0
Ankrd17	16150.6	13597.1	29376.8	15527.7	13260.5	9633.17	10533.2	20232.5	14350.9	11269.1	7898.03	9454.94	0.649839	0.253825	0.763076	0.454674	0.484097	0.111057	0	0	0	0
U2af1	725381	832147	759711	791573	746279	829649	825642	807351	903169	703103	721877	692889	1.02169	0.694243	1.09448	0.165255	0.913962	0.111073	0	0	0	0
Lbr	27600.3	30333.7	27397.6	22970	26512.2	26990.5	20258.6	27862.7	24544.4	27192.4	26033.3	24071.1	0.896182	0.13544	0.851568	0.152847	0.90584	0.111125	0	0	0	0
Dhrs4	52407.8	31369	76161.4	28567.1	53178	34727.8	49402.2	31003	36876	17577.6	31093.5	28352.7	0.728237	0.385984	0.733291	0.368158	0.481585	0.111551	0	0	0	0
Rps25	1.2547e+06	1.22471e+06	1.08564e+06	1.00652e+06	1.06519e+06	496490	1.06312e+06	1.17108e+06	1.09358e+06	1.02627e+06	995142	547704	0.720382	0.151795	0.933443	0.265818	0.720639	0.111572	0	0	0	0
Esyt2	106105	105764	109622	117652	107455	100647	82699	80749.1	63659.6	104442	84007.1	96068.8	1.01326	0.794023	0.706421	0.00699609	0.884996	0.11165	0	0	0	0
Txnrd1	803843	789726	802267	654744	643759	643992	304192	155675	176990	796653	658111	664272	0.81078	1.24687e-05	0.265819	0.000229226	0.884466	0.11197	0	0	0	0
Arrb2	125313	128921	115014	129053	99048.1	126956	105342	73498.1	108757	128579	135042	146639	0.961567	0.67654	0.778872	0.085468	1.11107	0.111998	0	0	0	0
Got2	2.47075e+06	2.34859e+06	2.82499e+06	3.14177e+06	2.49721e+06	2.00404e+06	2.14252e+06	2.06233e+06	1.18414e+06	1.90644e+06	2.44184e+06	1.73648e+06	0.999828	0.999083	0.704965	0.0905747	0.795982	0.112209	0	0	0	0
Dip2a	1548.54	1638.35	1893.11	1626.12	1306.99	1255.45	1979.76	805.604	2954.29	3784.11	4456.88	1778.15	0.824519	0.128072	1.12985	0.744546	1.97227	0.112257	0	0	0	0
Noc3l	55119.5	47045	42176.6	49321.9	60714.8	59330.2	25866.9	27383.2	37686.5	38546.5	42419.8	39288.1	1.17338	0.184496	0.630012	0.028246	0.833126	0.112306	0	0	0	0
Chchd2	225213	162204	201177	237575	215054	222709	95417.9	73237.7	87709.4	165775	145944	159657	1.14738	0.212508	0.435556	0.00472319	0.800852	0.112542	0	0	0	0
Zfp106	949.874	8	961.816	1061.77	649.339	1293.9	2097.21	2948.38	5351.07	11819.6	770.705	12123.4	1.56536	0.381125	5.4158	0.0509086	12.8738	0.112567	0	0	0	0
Myh14	6692.37	8	5669.94	6944.12	4931.66	5690.04	4243.99	3971.26	4693.58	9376.66	7459.78	8622.59	1.42	0.467611	1.04353	0.935665	2.05808	0.112578	0	0	0	0
Rsbn1	57120.9	55257	57629	66924.8	62510.6	64664.7	45188	44922.4	11609.3	7975.39	55274.3	20725.7	1.14172	0.00538143	0.598327	0.11127	0.493953	0.112594	0	0	0	0
Cdc42	3.91428e+06	4.01058e+06	4.00763e+06	4.66502e+06	4.20487e+06	3.81602e+06	2.4778e+06	2.20874e+06	2.06238e+06	3.8577e+06	3.70749e+06	3.26053e+06	1.06314	0.36747	0.565591	0.000162262	0.907248	0.11275	0	0	0	0
Mcfd2	387060	259142	168543	686298	896773	653817	362632	474409	315445	477021	337110	594150	2.7455	0.00874678	1.41453	0.22722	1.72849	0.112751	0	0	0	0
Cbx3	1.97673e+06	1.98201e+06	1.94628e+06	1.84677e+06	1.92702e+06	1.76649e+06	1.30287e+06	1.26419e+06	1.45775e+06	1.86619e+06	1.83514e+06	1.96222e+06	0.938229	0.0632304	0.68159	0.000479991	0.959104	0.113412	0	0	0	0
Dlg1	39070.1	26330.5	37418.7	30310.8	38216	22508.2	20739.1	19373.5	23219.8	26682.9	25101.8	26596.7	0.885389	0.551344	0.615958	0.0339341	0.762322	0.113494	0	0	0	0
Man2b2	54703.6	52300.5	49323.3	74381	60823.9	59072.6	2489.8	2502.27	1369.75	50710.1	25557	34642.7	1.24276	0.0675263	0.0406955	6.26608e-06	0.709471	0.114262	0	0	0	0
Mrpl2	48921	53977.2	53084.2	55470.6	57352.9	56493.4	55846	56044.7	39441.3	68206.8	71495.5	52634	1.08549	0.0544689	0.970187	0.799736	1.23306	0.114505	0	0	0	0
Map1s	113640	77798.2	97011.9	124452	81143.6	123964	100268	134622	123970	115739	113863	142042	1.14252	0.482054	1.24409	0.180903	1.28842	0.114548	0	0	0	0
Knop1	107493	69216.7	118688	53916.2	84407	84970.2	34661	38247.1	37882.9	72647.2	43745.1	71949.3	0.755906	0.25611	0.375056	0.0148931	0.637586	0.114694	0	0	0	0
Lars2	18863	16267.6	6752.67	26407.7	17813.4	25403.2	5306.92	3882.36	8435.99	30372.2	16593.2	35246.2	1.66234	0.113222	0.420819	0.108065	1.96288	0.114858	0	0	0	0
Rbbp4	752777	515290	577065	627349	419330	576711	439053	462878	505425	464965	438530	500370	0.879823	0.479043	0.762741	0.118946	0.760848	0.115447	0	0	0	0
Mt1	956432	900107	967134	588201	705585	596689	59609.7	83665.9	88186	934488	622200	668999	0.669509	0.00196016	0.0819718	2.79631e-06	0.788224	0.115511	0	0	0	0
Mettl1	89243	106100	76780.7	94960.5	72183.7	85640.5	7559.08	39040.1	86768.1	84630.5	47732.8	54733.3	0.928932	0.581539	0.490097	0.132581	0.687542	0.115698	0	0	0	0
Arhgap1	605989	417830	513825	586906	478882	506294	611968	782592	652060	431677	359270	397047	1.0224	0.864832	1.33101	0.0860734	0.772606	0.1158	0	0	0	0
Nhlrc2	33208.1	36501.9	28782.3	45095.3	27161.2	24009.3	21758.5	19720.2	11958.6	34473.5	44437.2	42088.5	0.977395	0.919956	0.542554	0.0157845	1.22852	0.115868	0	0	0	0
Rbms1	62555.1	52307.5	66131.9	86314.3	97068.3	71120.3	8450.88	11574.4	8185.89	81274.1	66403.9	69951.8	1.40614	0.0463067	0.155868	0.000286561	1.20241	0.116067	0	0	0	0
Vwa5a	664747	587461	608152	1.08828e+06	1.0923e+06	1.07042e+06	295593	283880	316700	606312	503987	493840	1.74751	4.27592e-05	0.48172	0.000211594	0.862273	0.116129	0	0	0	0
Pias3	8	4812.55	4934.08	8	8	8	9625.72	17680	11892.5	8	8	8	0.00246037	0.116179	4.01842	0.0275287	0.00246037	0.116179	0	0	0	0
Uqcrb	640052	724365	780116	637485	757614	925413	471512	452473	490213	569688	416868	663152	1.08206	0.562016	0.659444	0.00446047	0.769263	0.116284	0	0	0	0
Trpc4ap	8	8	8	8	1122.56	1512.89	2042.12	7092.31	4522.7	8	1871.76	1787.07	110.144	0.124873	569.047	0.0356303	152.785	0.116331	0	0	0	0
Ybx1	3.75293e+06	4.05495e+06	3.78927e+06	4.068e+06	4.32765e+06	3.89477e+06	1.02131e+06	921648	1.04333e+06	3.26383e+06	3.76294e+06	3.53448e+06	1.05978	0.216811	0.257501	9.5977e-06	0.910675	0.116394	0	0	0	0
Ssbp1	18694.4	8	19729.3	8	8	18825.5	29085.3	22107.6	43962.1	8	8	8	0.490259	0.50682	2.47596	0.105973	0.000624485	0.116405	0	0	0	0
Lrrc48	8	8	8	8	8	8	64071	40786.1	59368.2	57135.6	8	53873.7	1	#DIV/0!	6842.72	0.00153094	4625.72	0.11646	0	0	0	0
Usp9x	104292	121535	95268.5	155460	139518	109911	120000	103517	121213	91195.9	94136.3	88666.6	1.26096	0.144115	1.07361	0.457447	0.853325	0.116663	0	0	0	0
Gsto1	5.16784e+06	5.16014e+06	4.91855e+06	6.0229e+06	5.09756e+06	5.24947e+06	2.35271e+06	2.4613e+06	2.61203e+06	5.04331e+06	4.5364e+06	4.41585e+06	1.07368	0.277225	0.487064	1.95827e-05	0.917951	0.116676	0	0	0	0
Bre	129864	132324	130374	108014	127340	135966	91920.1	92945.8	97476.6	125055	97531.2	119488	0.945884	0.441531	0.719228	3.91167e-05	0.871387	0.116762	0	0	0	0
Vkorc1	101640	111641	95025.1	88027.8	98157.1	65948.4	14699	8	86684.1	95527.8	69107.5	88335.9	0.817801	0.153991	0.328865	0.0643577	0.820519	0.11684	0	0	0	0
Pcx	137051	130400	130341	135969	124286	123272	142366	127828	151949	128394	95226.9	115024	0.964141	0.363649	1.06122	0.331803	0.851314	0.11694	0	0	0	0
Car13	8	23919.3	26636.8	8	8	8	37253.8	83250.3	79005.1	8	8	8	0.000474645	0.117265	3.94567	0.0427751	0.000474645	0.117265	0	1	0	0
Nipbl	1722.97	2506.68	3645.25	2401.01	7275.52	2035.05	3499.91	3739.71	3174.31	3313.43	4765.11	3967.64	1.4872	0.511954	1.32242	0.219316	1.52969	0.117292	0	0	0	0
Sil1	31434.1	12815.4	24819.6	29897.2	48064.4	32915.6	38324.8	43652.9	45182.1	35046.6	30588.9	46317.2	1.60531	0.149657	1.84105	0.0293749	1.62088	0.117453	0	0	0	0
Iqgap1	1.74075e+06	1.57106e+06	1.7268e+06	1.73222e+06	1.76369e+06	1.7096e+06	1.23973e+06	1.54065e+06	1.37288e+06	1.5968e+06	1.5665e+06	1.43274e+06	1.03312	0.381335	0.824289	0.0452471	0.912165	0.117528	0	0	0	0
Hint2	227430	276275	228707	250716	348960	370501	117479	129021	158505	223882	205097	173656	1.32463	0.120081	0.552974	0.00566934	0.822809	0.117581	0	0	0	0
Dnajc16	2230.54	3147.31	8	8	3097.74	3180.41	8	8	8	3854.05	3681.74	3444.85	1.16716	0.840691	0.00445612	0.127613	2.0388	0.118127	0	0	0	0
Slc35b1	8	8	8	13777	13731.7	24408.9	25233.8	18641.6	13706.1	8	22476	19454.9	2163.23	0.00821662	2399.23	0.00454782	1747.45	0.118179	0	0	0	0
Pex1	8	1729.98	1495.16	4306.52	1553.26	1404.24	1727.13	2814.17	8	8	8	8	2.24674	0.283949	1.40709	0.677186	0.00742314	0.118242	0	0	0	0
Set	1.1627e+07	9.17911e+06	1.43351e+07	9.05578e+06	9.14597e+06	9.44426e+06	4.9773e+06	9.07773e+06	6.46004e+06	9.30693e+06	8.82474e+06	7.71175e+06	0.786714	0.16971	0.583791	0.0632759	0.735418	0.118265	0	0	0	0
Sfxn3	525321	471509	498008	421857	486363	478642	140167	166571	198507	459020	480231	437026	0.927767	0.232342	0.337993	0.000135711	0.920687	0.118301	0	0	0	0
Vars	822030	745327	799946	1.00662e+06	822703	855609	735762	839326	764464	1.0208e+06	811140	920298	1.13417	0.157844	0.988278	0.821377	1.16261	0.118332	0	0	0	0
Actn4	1.34653e+06	1.22689e+06	1.16208e+06	1.17948e+06	1.23625e+06	1.15579e+06	483385	462549	533827	1.40379e+06	1.37083e+06	1.31629e+06	0.9561	0.407081	0.396134	0.000204518	1.09514	0.118412	0	0	0	0
Ndufb7	101312	167421	148523	147755	145399	63929.6	168651	147940	146438	105541	90172.9	101476	0.85579	0.585373	1.1097	0.506291	0.71225	0.118485	0	0	0	0
Ubr5	48255.5	41876.3	51336.1	43159.4	38026.8	46920	8055.1	8601.78	11683.6	43272	41202.1	38594.4	0.90555	0.305669	0.200332	0.000232314	0.86994	0.118749	0	0	0	0
Pnpo	32005	18057.7	39313.1	28361.4	47489.3	43546.7	34489.6	20871.6	24572.8	33961.5	57161.5	57595	1.3359	0.306144	0.894359	0.694157	1.66396	0.118816	0	0	0	0
Tmem40	7220.5	10830.3	10352.6	12958.6	11389.1	18653.2	15614.5	8	16484.5	9875.58	19993.4	18291.1	1.51393	0.121298	1.1304	0.832545	1.69557	0.118823	0	0	0	0
Rragc	211750	157113	200911	156225	123411	186202	176184	254677	218839	159539	162711	138925	0.817584	0.23262	1.14028	0.397862	0.8094	0.118919	0	0	0	0
Cdk4	64154.5	36509.9	54856	58399.5	41032.9	23476.4	48865.5	43795.1	23287.3	22572.5	44611.4	24524.9	0.790307	0.448339	0.745548	0.306942	0.58969	0.118993	0	0	0	0
Mafb	8	5815.61	7922.9	11729.1	13366	16642.4	8	8	8	13787.2	9241.4	8122.6	3.03622	0.0281684	0.0017459	0.125411	2.26612	0.119047	0	0	0	0
Tmem175	18498.7	22415.9	22721	30838.5	28551.3	35207.8	11519.3	22574.4	10869.3	29116.6	21843.8	29981.5	1.48655	0.0122745	0.70657	0.197714	1.27196	0.119095	0	0	0	0
Cbfb	51002.3	51272.3	47600.4	40078.9	63151.9	59222.4	25416.4	35757.8	46630	50647.4	76404.1	68558.5	1.08392	0.59279	0.719294	0.0878091	1.30515	0.119283	0	0	0	0
Uqcr10	669412	810731	898098	973757	695817	1.07287e+06	547514	458211	475430	626705	701186	630026	1.15314	0.406692	0.622794	0.0142382	0.823263	0.119389	0	0	0	0
Cryz	266716	319879	294061	327398	267399	297928	204839	173710	153322	350927	306774	345407	1.0137	0.870444	0.603948	0.00561335	1.13905	0.119916	0	0	0	0
Nup37	73329.7	106694	81362.4	120386	113088	87882	89692.2	120566	92708.3	109680	100399	117779	1.22943	0.228489	1.15908	0.380011	1.25431	0.119936	0	0	0	0
Igf2r	144919	142431	145266	164280	145454	141688	56845.7	62967.3	67078.9	141250	143224	138558	1.04347	0.423844	0.432004	1.22605e-05	0.977846	0.119993	0	0	0	0
Rab5a	297085	270168	308895	243337	358495	287115	170267	129424	92225.7	255090	262020	279176	1.01461	0.910037	0.447318	0.00308924	0.908849	0.120151	0	0	0	0
Amdhd2	437524	412026	401278	339993	322767	308384	391595	420627	364761	480882	441049	578674	0.776401	0.00271756	0.940964	0.272987	1.19969	0.120248	0	0	0	0
Pold1	16194.7	10474.1	16460.7	5636.98	7722.04	10149	11683.5	20891.1	10944.7	6873.77	11986.8	9796.8	0.545056	0.0495324	1.00904	0.974006	0.664449	0.1204	0	0	0	0
Oas3	78853.8	44507.5	72099.5	62742.9	33815.7	47559.3	211531	186508	191575	41735.8	39083.2	49781.9	0.737324	0.271311	3.01653	0.000537599	0.668169	0.120475	0	0	0	0
Aip	184900	186074	164872	191745	177759	139279	226069	248249	229954	173360	152128	139652	0.949497	0.626293	1.31432	0.00442905	0.868049	0.121137	0	0	0	0
Plin3	2.5869e+06	2.32151e+06	2.46792e+06	3.03913e+06	2.698e+06	2.84914e+06	1.03185e+06	1.16213e+06	1.18263e+06	2.70084e+06	2.52932e+06	2.83125e+06	1.16403	0.0320977	0.457761	0.000121473	1.09287	0.121147	0	0	0	0
Snx8	147979	127416	140663	162642	185490	164817	67548.7	87882.1	85719.3	130679	109162	124507	1.23288	0.0268	0.579606	0.00271462	0.875711	0.121187	0	0	0	0
Psmg1	282306	248150	271150	255388	284289	268108	181839	232884	243158	315496	321363	272697	1.00771	0.882496	0.820704	0.0893913	1.13467	0.121281	0	0	0	0
Dhx8	8	820.607	870	1108.8	8	862.01	554.056	8	8	1169.4	1436.44	940.759	1.16496	0.840534	0.335602	0.32242	2.08795	0.121336	0	0	0	0
Zfp512	12835.6	18295.2	14453.2	20718.1	17864.8	18601.3	8814.76	4636.97	4878.2	18556	19546.9	17575.5	1.25448	0.102289	0.402113	0.0126051	1.22145	0.121462	0	0	0	0
Thbs3	214023	177660	192402	282600	268141	228560	156330	150668	200304	247498	207065	300867	1.33422	0.0279907	0.868541	0.247332	1.29336	0.121591	0	0	0	0
Gosr1	8	8	8	27675.1	12348.3	13381.5	8	4740.8	5357.68	8	38244.4	30179.2	2225.2	0.0228034	421.104	0.117603	2851.32	0.121616	0	0	0	0
Ntpcr	53413.8	96720.5	63510.9	77912.4	48883.8	24752.8	55407.9	54427.2	23925.4	96354	91676.3	106934	0.709349	0.363036	0.626087	0.185448	1.38063	0.121721	0	0	0	0
Ahnak	682834	739555	753671	1.00617e+06	898483	1.05932e+06	232460	193027	231545	718112	479627	537925	1.36208	0.00724089	0.301936	3.64822e-05	0.797618	0.121828	0	0	0	0
Colgalt1	389004	333111	405486	413518	336780	351818	312710	293732	275912	347801	293277	327604	0.977399	0.804408	0.782505	0.0283484	0.859066	0.122023	0	0	0	0
Pa2g4	4.05397e+06	4.11831e+06	3.84948e+06	4.09527e+06	3.94439e+06	3.65633e+06	2.94677e+06	2.98183e+06	3.24941e+06	3.71338e+06	3.39101e+06	3.91002e+06	0.972902	0.514821	0.76345	0.00163684	0.916207	0.122044	0	0	0	0
Foxr1	8	8	14899.6	8	8	19576.7	8823.44	8	12247.8	16661.3	14007	13848.9	1.31358	0.858414	1.41324	0.755441	2.98461	0.122244	0	0	0	0
Mnat1	11610	18477.1	25541.9	21203.6	8	23777.8	12371.5	13748.8	22517.1	23557	37258	28163.1	0.808741	0.699168	0.874319	0.672919	1.59949	0.122453	0	0	0	0
Gar1	542476	576542	599170	530166	504728	417196	320486	363258	365843	506357	541212	395217	0.845129	0.0797503	0.610869	0.000542634	0.839714	0.122527	0	0	0	0
Tdrd7	8	2784.84	8	1473.7	1874.22	1219.58	12907.4	20846	18093.7	2469.89	5122.5	2614.78	1.63076	0.56696	18.5113	0.00284515	3.64432	0.122558	0	0	0	0
Prrc2c	87254.3	98765.6	119399	114906	97289.3	94213.8	11791.3	11516.8	8049.71	83762.4	75201.6	87432.5	1.00324	0.978294	0.102672	0.000648476	0.80675	0.122625	0	0	0	0
Tomm34	507954	558783	376981	567278	610883	683689	392605	455552	419674	649514	567094	578361	1.28962	0.0946911	0.878171	0.362868	1.2433	0.122702	0	0	0	0
Tmem87a	35180.7	30972.5	30938.1	43578.5	38003.4	43119.9	20991	25452.6	39598.7	33105.2	39170	40775.6	1.28438	0.0155392	0.8862	0.558836	1.16438	0.122891	0	0	0	0
Atp6ap1	73932.8	43143	64612.1	65992.4	54798.9	49462.4	65010.8	47434	54554.4	51739.8	31976.7	32573.5	0.937067	0.73099	0.919154	0.663724	0.640053	0.123237	0	0	0	0
Fubp3	159526	180851	161196	156885	183350	124711	176355	225352	149435	173853	217538	194097	0.926976	0.540869	1.09883	0.516581	1.1673	0.123249	0	0	0	0
Hnrnpl	985561	1.0319e+06	1.00238e+06	975354	1.03096e+06	843727	837677	961225	923736	995967	924095	865318	0.94377	0.377994	0.901581	0.0639619	0.922358	0.123319	0	0	0	0
Fyn	17568.9	17961.7	8	34257	31795.4	33063.8	22047.7	16174.9	23219.6	30087	18812.2	26243.4	2.78898	0.023709	1.72889	0.242923	2.1144	0.12346	0	0	0	0
Sun1	13171.4	18148.3	17715.7	20923.2	21757.4	21516.2	11125.2	17874	7231.11	23602.5	19515.4	18729.9	1.30919	0.0349422	0.738859	0.288772	1.26129	0.12348	0	0	0	0
Bri3bp	110072	121398	123268	123970	98915.3	123739	99561.6	29629.6	180608	116217	97263.6	97003.6	0.977128	0.785189	0.873317	0.749655	0.875248	0.123525	0	0	0	0
Lrrfip1	8	8	8	20785.9	21538.8	29863.5	25270.2	27516.9	40381.6	32865.8	8	43598.6	3007.84	0.00116639	3882.03	0.00273781	3186.35	0.123897	0	0	0	0
Mars2	8	8	8	8	8	3284.05	5597.34	2979.51	1540.06	2520.26	8	3347.23	137.502	0.373901	421.538	0.0472066	244.812	0.124	0	0	0	0
Pilra	8	5069.49	6787.5	8	8	8	150045	145055	162438	8	8	8	0.00202276	0.124422	38.562	1.16099e-05	0.00202276	0.124422	0	1	0	0
Naf1	8	2526	2610.62	4638.03	2856.86	8	8	8	8	5215.62	2854.4	3512.05	1.45839	0.64814	0.00466507	0.116225	2.2513	0.124436	0	0	0	0
Sssca1	364729	443276	416439	405043	342104	414411	290731	336408	275468	242859	252622	401548	0.94864	0.552348	0.737156	0.0218785	0.732601	0.124507	0	0	0	0
Mrpl22	110446	168031	122425	125161	151892	134285	96237.8	114255	115208	106957	88821.3	98679.5	1.02603	0.865174	0.812419	0.248949	0.734487	0.124676	0	0	0	0
Rhox5	165147	158537	178065	169947	184909	163855	21651.7	45895.9	17647.8	155526	95805.1	140856	1.03381	0.541691	0.169797	0.00019066	0.781642	0.124912	0	0	0	0
Ncbp2	151646	153456	110415	141331	98767.1	121902	86014.7	115398	108082	126344	84872.8	95350.1	0.871205	0.393648	0.744842	0.100316	0.737796	0.125216	0	0	0	0
Mrps9	74351.1	73041.5	83713	81679.6	46469.6	75472.9	49095.6	64442.7	63075.7	74520.4	56899.3	64190.7	0.881078	0.465186	0.764213	0.0378231	0.846411	0.125222	0	0	0	0
Gipc2	13634.3	10664.6	10521	10588.9	32975	8309.14	12096.2	25699.8	15652.8	10772.6	5071.71	8	1.48975	0.513349	1.53501	0.213158	0.455265	0.125366	0	0	0	0
Serpinb6b	112561	119804	111939	157693	132657	126723	5637.35	8	5441.47	111819	72927.2	92827.5	1.21135	0.0689442	0.0322006	3.74711e-06	0.806188	0.125412	0	0	0	0
Tbc1d13	32199.3	628657	587556	79737.4	80798.9	63699.3	25482.4	29261.3	34098.8	28718.9	44088.1	59272.8	0.179616	0.150691	0.0711644	0.114869	0.105798	0.12543	0	0	0	0
Plod3	170909	158278	182801	185489	190293	168496	392233	431591	422705	160402	145389	157356	1.06307	0.328835	2.43468	6.03495e-05	0.904605	0.125743	0	1	0	0
Chd4	175913	210957	210071	194849	194185	183838	157578	177466	166555	176094	179386	174045	0.959679	0.542752	0.840283	0.0692854	0.887062	0.125754	0	0	0	0
Pgam1	2.7435e+07	2.64863e+07	2.78735e+07	2.85531e+07	2.77836e+07	2.79845e+07	2.49727e+07	3.01941e+07	3.10458e+07	2.83229e+07	2.9389e+07	2.77435e+07	1.03089	0.147515	1.05401	0.490529	1.04475	0.125853	0	0	0	0
Fam120a	345750	347051	356549	351841	358967	331702	213534	212573	216681	345816	305132	327532	0.993481	0.809294	0.612559	3.04879e-06	0.932462	0.125973	0	0	0	0
Slirp	1.23217e+06	1.05296e+06	1.15256e+06	1.15195e+06	1.18151e+06	1.06383e+06	538516	548549	560264	1.03983e+06	1.05528e+06	835520	0.988246	0.840527	0.479196	0.000334454	0.852501	0.126424	0	0	0	0
D15Ertd621e	8977.11	11919.6	13584.9	4140.03	2605.63	7543.99	3878.68	6900.21	3309.94	3525.06	7169.76	10196.1	0.414414	0.0275522	0.40859	0.0177129	0.605857	0.126427	0	0	0	0
Rps17	7.07402e+06	5.99356e+06	6.22389e+06	6.25214e+06	5.69886e+06	6.24752e+06	3.40427e+06	3.37311e+06	3.55108e+06	5.71605e+06	5.23059e+06	6.02482e+06	0.943345	0.38792	0.53539	0.000855138	0.879739	0.12654	0	0	0	0
Lonp1	1.17811e+06	865887	1.45127e+06	1.21297e+06	1.02545e+06	1.1649e+06	786218	806888	760626	861492	803326	848930	0.973694	0.871803	0.673405	0.0883209	0.719186	0.126658	0	0	0	0
Sh3glb2	26665.6	38803.5	17233.3	21276.2	18222.8	32147.5	37988.4	26932.7	32696.6	43254.2	36006	41612.7	0.866319	0.650544	1.18035	0.517438	1.46154	0.126874	0	0	0	0
Mdh1	4.35169e+06	4.20785e+06	4.34053e+06	3.9871e+06	4.03968e+06	4.11774e+06	1.77575e+06	1.52114e+06	1.79613e+06	4.25479e+06	3.96768e+06	4.12969e+06	0.941431	0.0135623	0.394806	1.28527e-05	0.957527	0.127172	0	0	0	0
Hsp90ab1	1.14852e+07	1.15349e+07	1.18712e+07	1.23224e+07	1.12572e+07	1.17173e+07	1.38772e+07	1.5383e+07	1.67556e+07	1.13555e+07	9.59279e+06	1.08461e+07	1.01163	0.704124	1.31883	0.0115609	0.911243	0.127237	0	0	0	0
Ssr1	511549	511030	532922	619954	508431	560528	423451	422142	439518	483584	457788	513125	1.08577	0.249236	0.826171	0.000589042	0.935067	0.127318	0	0	0	0
Ptgir	55248.6	52737.2	14505.5	81253.8	83411.8	63171.6	8	8	8	16915.8	12505.6	16732.1	1.86003	0.0747549	0.000195932	0.036336	0.37679	0.127437	0	0	0	0
Atp6v0a1	8	8	8	5507.04	8291.79	4327.51	8	8	8	6791.29	4812.47	8	755.264	0.006818	1	#DIV/0!	483.823	0.127585	0	0	0	0
9030624J02Rik	104852	92945.7	84344	100740	121904	94529.4	92446.8	88319.8	103003	117144	98688.2	113456	1.12416	0.316072	1.00577	0.944935	1.1671	0.12759	0	0	0	0
Bckdha	51255.4	34496.2	62611.7	36078.2	43976.5	46554.1	26101	47023.3	33289.8	26625.5	41707.2	21560.2	0.85337	0.453981	0.717253	0.242885	0.605897	0.127614	0	0	0	0
Map2k3	26681.8	24120.2	33008.4	15568.7	18727.1	19915.6	27385.2	47725.6	39362.5	25245	19968.6	20664.8	0.646834	0.0284941	1.36586	0.189132	0.786041	0.127622	0	0	0	0
Scly	587139	452620	430026	529669	498377	475162	258860	271438	287525	418749	382801	376164	1.02274	0.839382	0.556424	0.0119743	0.801284	0.127755	0	0	0	0
Dnm1l	455517	415252	484096	424083	427097	489556	341841	409204	371156	410513	378506	425836	0.989571	0.879778	0.828274	0.0498866	0.89666	0.127821	0	0	0	0
Irak4	20839.8	22979.5	27802.2	23463.5	22843.8	22432.5	12941	6356.08	12941	18326.1	21115.7	19463.5	0.959764	0.66831	0.450117	0.0120427	0.822453	0.127893	0	0	0	0
Aifm2	121819	119166	90112.1	127203	133421	171265	170723	155259	159921	149185	127426	126653	1.30442	0.121036	1.46756	0.0097934	1.21797	0.127896	0	0	0	0
Gnpda2	58095.9	64240.3	67261.3	35586.2	8	22406	8	8	8	36417.1	61426.1	18311.4	0.305912	0.0149941	0.000126584	1.9657e-05	0.612638	0.128073	0	0	0	0
Ankle2	7262.05	8476.56	4724.8	5098.39	7808.53	8379.22	1353.79	1650.19	8	5162.85	4090.84	4621.81	1.04021	0.863695	0.147189	0.00873276	0.678064	0.128262	0	0	0	0
Plekhm2	6337.3	2470.92	7061.32	8	6139.84	8	8	8	8	8	3894.61	1531.88	0.387903	0.263596	0.00151233	0.0207104	0.342448	0.128409	0	0	0	0
Rala	32771	18910.7	44983.4	18042.1	14423.7	50453.2	11468.9	15497.9	35904	17719.3	18658.8	16996	0.857796	0.754986	0.650398	0.350785	0.552154	0.128437	0	0	0	0
Elp4	25705.8	10918.9	14668.9	30480.3	3801.76	18903	21062.1	11159.2	23193.3	23075.7	25878.3	34430.2	1.03688	0.946971	1.08034	0.823914	1.62562	0.128714	0	0	0	0
Actbl2	9.71721e+06	131805	107257	9.59694e+06	9.46739e+06	118237	125213	8.32309e+06	138716	9.30307e+06	9.66819e+06	9.32136e+06	1.92668	0.530262	0.862474	0.918812	2.84169	0.128868	0	0	0	0
Polr1c	107861	113536	93633.7	110456	92292.4	91166.3	85478.9	45796.8	49598.8	96005.3	92471	91856	0.932973	0.459489	0.574149	0.0327869	0.889858	0.128905	0	0	0	0
Gm10260	8.59684e+06	8.28211e+06	8.34916e+06	8.19919e+06	8.52184e+06	8.35096e+06	7.38876e+06	7.51501e+06	8.07081e+06	8.46095e+06	6.38468e+06	6.24628e+06	0.993812	0.71672	0.910673	0.0310422	0.836048	0.129055	0	0	0	0
Gm17669	1.00696e+06	1.06712e+06	784470	873264	838003	509607	252674	344780	350348	213687	775761	728092	0.776922	0.214505	0.331567	0.00224896	0.600842	0.129158	0	0	0	0
Ccdc47	242762	225285	297223	262492	240557	249905	125087	126511	137773	237966	187299	168210	0.983906	0.864541	0.508801	0.00471923	0.775509	0.129303	0	0	0	0
Nhp2	1.0791e+06	1.00061e+06	1.0949e+06	972926	991680	1.071e+06	561627	752734	745152	1.04686e+06	809429	884241	0.956214	0.330576	0.648745	0.00572547	0.863266	0.12932	0	0	0	0
Calu	38052.9	34008.5	34217.1	33344.1	30545.9	27520.1	23310.8	27640.7	28224.9	32184.8	25621.4	33078.7	0.860099	0.0809794	0.744989	0.0112903	0.855157	0.129499	0	0	0	0
Npc1	26089.6	22885.9	32833.8	32566.5	38393.9	49144.8	23344.9	25627.9	18315	13155.7	19462.6	24299.8	1.46811	0.0875888	0.822496	0.25452	0.695742	0.129751	0	0	0	0
Rtcb	813765	794333	747310	898195	829902	782324	582828	644941	660555	794824	897698	872170	1.06581	0.255681	0.801697	0.00726011	1.08885	0.129982	0	0	0	0
Dido1	1829.38	2653.51	8	3855.24	1113.04	8	783.692	8	1124.12	3857.88	4567.33	2134.39	1.10809	0.912643	0.4266	0.368934	2.35134	0.130129	0	0	0	0
Mmgt1	288984	229834	317963	214999	183111	273876	151487	127510	134140	241217	174643	231600	0.803062	0.213204	0.493722	0.00629893	0.77375	0.130357	0	0	0	0
Ppip5k2	5111.85	7279.04	10827.4	11460.8	18033.7	5347.81	15008.5	33433	25944.8	14694.4	21225.7	9221.71	1.50064	0.390122	3.20379	0.0382497	1.94424	0.13044	0	0	0	0
Slc35f6	24426.3	15993.3	17004.5	28061.6	26893.9	16732.5	24828.4	16029.5	16509.2	30007.9	20598.2	33745.7	1.2484	0.34774	0.999008	0.996351	1.46893	0.130548	0	0	0	0
Bckdhb	26532.3	34047.3	8549.54	27211.6	9695.13	19244.1	19917	14459.7	8833.62	8	8	16202	0.812259	0.659393	0.625066	0.352194	0.234605	0.130558	0	0	0	0
Cpsf1	7539.75	8847.05	10383.8	11274.9	8624.76	12925.2	9343.74	13053	13484.6	11687.4	10040.7	15730.7	1.22616	0.249214	1.34033	0.12167	1.39925	0.130926	0	0	0	0
Etfb	1.91232e+06	2.01002e+06	2.46438e+06	2.21942e+06	2.07917e+06	2.13359e+06	1.38981e+06	1.42858e+06	1.49429e+06	1.92294e+06	1.56916e+06	1.76647e+06	1.00712	0.935109	0.675259	0.0161202	0.823361	0.131096	0	0	0	0
Ccnh	78258.4	39040.9	86802.2	43087.6	44850	29089.9	316533	378270	35139.4	49234	33565.2	32224.9	0.573378	0.134939	3.57637	0.17553	0.563563	0.131301	0	0	0	0
Ppp1cb	160976	109719	127188	136431	120022	91655.4	63576	90428.5	67831.7	116687	82192.8	96418.2	0.874901	0.452036	0.557542	0.0269735	0.742173	0.131382	0	0	0	0
Lactb2	189637	323253	196718	293607	278503	205120	117125	161531	118842	323143	367582	293730	1.0953	0.683033	0.560167	0.0854515	1.38732	0.131456	0	0	0	0
Ddt	811748	783262	884322	833190	772439	700214	193717	169883	172046	813784	687124	661052	0.930026	0.301673	0.216045	3.11007e-05	0.871993	0.131612	0	0	0	0
Poglut1	14838.2	11470.7	22557	13179.1	10539.3	13412.3	8074.3	11863.4	6917.99	10108.1	10857.9	9081.14	0.759849	0.315073	0.54958	0.111585	0.61489	0.13198	0	0	0	0
Btk	152783	140844	141563	188436	193831	177454	128571	135646	151792	144687	108813	115700	1.28615	0.00255382	0.955925	0.462891	0.848363	0.132065	0	0	0	0
Srsf1	1.54537e+06	1.60788e+06	1.55146e+06	1.65453e+06	1.49528e+06	1.58852e+06	1.179e+06	1.03187e+06	1.255e+06	1.51298e+06	1.4998e+06	1.55049e+06	1.00715	0.834612	0.736681	0.00380581	0.969936	0.13275	0	0	0	0
Gns	196497	244613	167656	215431	185671	161175	81106.1	115740	101225	174601	156241	137259	0.923633	0.601713	0.489632	0.0135686	0.768935	0.132823	0	0	0	0
Mettl2	22384.3	19479.9	14781.5	17369.1	15310	5350.2	8	8	8	15543.4	10755.1	15144.2	0.671354	0.224387	0.000423686	0.00104078	0.731612	0.133145	0	0	0	0
Inip	58791	53022.7	70735.3	65989.8	49350.5	57123.3	8	8	8	51002.9	46041.5	14239.4	0.944752	0.660235	0.000131472	0.000308768	0.60961	0.133449	0	0	0	0
Ranbp2	113743	117624	112673	118819	110559	126923	127135	144202	139807	107381	113987	108247	1.03563	0.456062	1.19504	0.0137583	0.958071	0.133654	0	0	0	0
Mrps23	175804	162173	178393	193743	172424	160565	148901	149785	148146	169533	145751	128815	1.02007	0.76785	0.865334	0.0101281	0.860041	0.133794	0	0	0	0
Rnf213	40984.3	27140.7	39957.5	35143	31518.4	27454	486377	560273	540986	28199.3	22328.7	29550.6	0.870774	0.402462	14.6891	2.59671e-05	0.740903	0.13382	0	0	0	0
Apip	285559	350876	292802	314775	336601	311484	28294.2	19307.2	54976.1	235144	272037	281252	1.03618	0.639073	0.110389	0.000291729	0.848473	0.133857	0	0	0	0
Rbsn	8	8	4608.16	4077.89	5082.62	8	7168.99	8	8908.93	3779.78	6981.58	15745.9	1.98274	0.525636	3.47867	0.288684	5.73235	0.134135	0	0	0	0
Prps2	670716	821800	711262	751887	736045	661376	671932	814373	817612	856725	878862	776356	0.975283	0.749501	1.04544	0.639225	1.13983	0.134378	0	0	0	0
Atp5k	1.95291e+06	2.27062e+06	2.34202e+06	2.16809e+06	1.69484e+06	2.55793e+06	674650	677170	685777	1.64153e+06	1.68432e+06	2.13242e+06	0.977961	0.870097	0.310347	0.000227291	0.83135	0.134793	0	0	0	0
Glg1	213998	224654	211529	221629	233392	237574	184352	184874	167057	213123	153972	184632	1.06523	0.0863077	0.824822	0.00591276	0.848575	0.1348	0	0	0	0
Mrgbp	34280.5	9342.75	24211.9	30712.6	21214.4	8	11443.9	11625.1	8	8	12002.3	10130.8	0.765605	0.671763	0.340191	0.142946	0.326395	0.134834	0	0	0	0
Sf3b3	327061	309097	305808	307985	289045	293619	338840	360106	379934	301320	297008	258047	0.945521	0.12158	1.14535	0.0282831	0.909135	0.134981	0	0	0	0
Ctnnbl1	86986.7	89302.4	83155.5	76902.6	96439.1	109082	59382.8	86581.2	71955.3	85038.9	51867.1	67905.7	1.08857	0.4666	0.839946	0.161082	0.789424	0.134993	0	0	0	0
Anpep	1.28391e+06	1.2253e+06	1.18745e+06	1.46901e+06	1.35703e+06	1.34109e+06	680729	723245	761807	1.22347e+06	1.08487e+06	1.03238e+06	1.12727	0.0330174	0.585876	0.000152571	0.903716	0.135226	0	0	0	0
Hdgfrp2	20354.3	29682.3	19998.7	36279.5	21698	42551.5	4107.7	3625.44	6089.16	28673	28043.3	33785.8	1.4354	0.217049	0.197362	0.004535	1.29224	0.135345	0	0	0	0
Ahcyl2	102021	90560.3	97760.3	107842	114487	119052	19270	30696.9	29257.5	76775.2	55954.1	93707.3	1.17579	0.021851	0.272867	0.000137551	0.779898	0.135529	0	0	0	0
1200014J11Rik	3991.23	3957.73	4767.16	3254.96	3246.71	5896.36	8	1167.63	8	4054.57	3388.6	3207.42	0.974986	0.913862	0.0930812	0.00120042	0.837566	0.135565	0	0	0	0
Rnf25	15285.4	19577.5	19594.7	6857.15	13991.5	1837.44	8	8	12615.1	9513.67	8	16719.4	0.416582	0.0497056	0.231942	0.0348465	0.481861	0.135848	0	0	0	0
Dnah7b	1211.24	991.895	1249.96	835.167	2013.8	8	8	6971.67	2367.85	2483.09	1127.67	2179.1	0.827365	0.7522	2.707	0.391342	1.67672	0.136147	0	0	0	0
Rad50	31848.9	25080.3	26154.1	25714.6	30039.1	29665	29792.4	29655.8	24654.9	13559.6	24092.3	23255.3	1.02811	0.772363	1.01227	0.90574	0.733085	0.136783	0	0	0	0
Pcbp2	2.07814e+06	1.68872e+06	1.83099e+06	1.98449e+06	2.10038e+06	1.85077e+06	1.70025e+06	2.15747e+06	1.84938e+06	1.60389e+06	1.51592e+06	1.74398e+06	1.06034	0.450248	1.01951	0.846419	0.868866	0.136797	0	0	0	0
Rmdn1	61294.5	45196.7	56367.8	57767.1	42121.2	42525.4	51377.1	40421.2	57047.3	47510.8	40038.3	45926.3	0.874461	0.386238	0.913953	0.530927	0.819576	0.137016	0	0	0	0
Dr1	361032	293059	357152	353520	366414	356501	142818	156642	112647	289895	254286	312407	1.06447	0.386571	0.407525	0.00145287	0.847065	0.137132	0	0	0	0
Nrp2	8	8	8	4531.06	8	8	42231.6	33852.7	44298.2	1982.06	2284.34	9577.46	189.461	0.373901	5015.94	0.000231064	576.827	0.137145	0	0	0	0
Psmd10	319275	304987	303015	322281	276698	334773	392016	437470	418672	329055	337199	413767	1.00698	0.912171	1.34605	0.00164015	1.16472	0.137381	0	0	0	0
Fam50a	149137	152342	235640	149940	225096	160552	135425	189578	234889	126764	135166	114062	0.997147	0.989587	1.0424	0.859945	0.700016	0.137381	0	0	0	0
Rpn2	1.2881e+06	1.21886e+06	1.10967e+06	1.33029e+06	1.31565e+06	1.41352e+06	977025	1.32522e+06	1.21152e+06	1.74798e+06	1.21041e+06	1.59178e+06	1.12244	0.0703518	0.971557	0.780272	1.25813	0.137437	0	0	0	0
Slc25a1	278282	280313	237339	286680	243869	274668	255989	263707	254751	250472	225377	231707	1.01166	0.878089	0.973005	0.642246	0.888964	0.137501	0	0	0	0
Lyn	17778.9	17707.3	32448.3	16902.6	11819.1	4553.76	77222.1	68719.3	90504	41079.5	28474.5	32560	0.489818	0.129833	3.48049	0.00218065	1.50313	0.137549	0	1	0	0
Lsm14a	9232.82	12371.7	10026.9	9321.38	12547.7	19515.8	5321.84	8617	11407.5	18507.9	11138.5	25285	1.30834	0.360659	0.8013	0.352968	1.73661	0.137567	0	0	0	0
Sri	361452	380057	264780	478822	364450	376510	258351	240724	261882	455100	446518	362372	1.21216	0.234787	0.756201	0.0875222	1.25609	0.137704	0	0	0	0
Sec13	535744	460293	488931	520636	484874	439515	425383	405711	451040	350211	480042	413309	0.973101	0.700137	0.863408	0.0575688	0.837434	0.137729	0	0	0	0
4930430F08Rik	40880.9	26991.3	11136.3	40263.2	9585.46	9201.63	8	10397.7	10829.3	11320.2	11007.5	8834.45	0.747392	0.645758	0.268769	0.106936	0.394416	0.138241	0	0	0	0
Tacc1	5537.6	4971.28	8	3489.6	8	12848.7	8	4137.56	8	5259.74	7627.75	10624	1.55429	0.668907	0.394942	0.39568	2.2356	0.138312	0	0	0	0
Ahcyl1	565860	401528	537038	702563	573101	632639	180057	193349	250145	448488	357486	379387	1.26846	0.0993507	0.414477	0.00594314	0.787916	0.138598	0	0	0	0
Sp110	8	1502.93	2455.97	8	8	8	112714	102552	115531	8	8	8	0.00605006	0.138816	83.3893	1.08651e-05	0.00605006	0.138816	0	1	0	0
Fam118b	8	8	8	8	8	8	53033.3	45293.3	36660.4	20396.9	8	33405	1	#DIV/0!	5624.46	0.000681462	2242.08	0.138841	0	0	0	0
C030006K11Rik	10710.2	11134.4	12131.7	14185.6	12710.1	8292.47	5250.76	6681.22	6815.63	3882.63	11080	7278.43	1.03567	0.835209	0.551785	0.0014884	0.654605	0.138913	0	0	0	0
Rasa4	8	2091.48	2193.83	250.309	8	8	31551	25573.2	37312	1954.9	3538.05	4125.12	0.0620288	0.134386	21.9961	0.000970882	2.24024	0.139072	0	1	0	0
Thop1	408787	382701	410847	401081	405164	394319	160515	142099	182479	449727	434751	405464	0.998527	0.953899	0.40346	8.53134e-05	1.07286	0.139076	0	0	0	0
Slc44a1	8	8	8732.77	7462	6148.95	5057.64	6381.64	8078.82	5646.03	10088.6	7172.18	8241.56	2.13385	0.330833	2.29821	0.275002	2.91496	0.139144	0	0	0	0
Nme4	112681	115212	136471	102787	123597	112189	99605.7	112732	108686	149099	134425	131889	0.929215	0.423291	0.881051	0.163795	1.14011	0.139874	0	0	0	0
Zfp638	17786.3	18215.9	19887.7	17461.5	13594.9	22024.6	9940.8	9224.93	9234.88	13228	18112.9	15988.6	0.949741	0.72898	0.508153	0.000178921	0.846835	0.139948	0	0	0	0
Timm44	551323	516057	565719	584420	620650	583629	484137	519400	490077	524836	478549	379054	1.09528	0.0536231	0.914589	0.0643284	0.846513	0.139979	0	0	0	0
Dcaf8	35331.9	47714.7	42068	48665	45663.9	38393.6	47897.3	57941.5	58967.7	58545.6	45541	49891.6	1.06081	0.618272	1.31724	0.058107	1.2307	0.140017	0	0	0	0
Tefm	20253.4	20516	23254.2	25320.3	30144.6	33003.4	13020	14757.4	8	8	17585.4	15451.9	1.38181	0.0288019	0.433986	0.063843	0.516141	0.140043	0	0	0	0
Bri3	8	8	65807.5	90099.3	71849.8	98131.4	8	75801.4	56001	84929.3	60904.2	52310.3	3.95118	0.0496875	2.00248	0.524244	3.01023	0.140047	0	0	0	0
Calcoco1	8360.92	3988.64	4169.3	4636.43	8907.13	8888.35	2281.89	1347.83	8	10832.5	6230.76	11492.4	1.35796	0.383237	0.220216	0.0524952	1.72867	0.14034	0	0	0	0
Nip7	305728	381728	244020	333100	285826	226799	127527	162524	145240	268504	223105	175447	0.90794	0.600329	0.467313	0.0157906	0.716127	0.140449	0	0	0	0
COX2	1.96242e+06	1.4374e+06	1.47135e+06	1.63933e+06	1.6628e+06	1.44405e+06	1.33653e+06	1.26963e+06	1.42096e+06	1.30931e+06	1.39868e+06	1.14234e+06	0.974341	0.831298	0.826728	0.183562	0.790433	0.140545	0	0	0	0
Helb	2216.61	8	2160.55	4726.39	2331.57	2173.34	5218.95	9565.2	6323.58	9131.74	1409.84	7213.07	2.10512	0.215992	4.81345	0.0202423	4.04881	0.140881	0	0	0	0
1110004F10Rik	259887	267951	236431	237803	222401	221832	2603.03	8	2988.83	172528	241017	225525	0.892404	0.0641929	0.00732709	1.18375e-05	0.836185	0.141019	0	0	0	0
Arhgef6	4564.52	4594.05	4734.19	5239.5	3813.28	4849.02	3196.69	2594.29	3910.58	4304.34	8	2694.73	1.00065	0.994724	0.698318	0.0220031	0.504369	0.141238	0	0	0	0
Uqcrc1	914105	1.02184e+06	1.00942e+06	1.01682e+06	1.02788e+06	1.08443e+06	855677	945905	1.0101e+06	853873	905873	947310	1.06239	0.200035	0.954613	0.472583	0.919092	0.141589	0	0	0	0
Scamp1	391144	403340	424141	528698	450295	445484	101998	118638	144173	448468	412956	489737	1.16892	0.0746946	0.299361	5.30283e-05	1.10876	0.141785	0	0	0	0
Eif4a3	898543	898983	874320	967222	886180	879180	777887	716974	980039	788273	879840	849545	1.02273	0.528981	0.926289	0.457548	0.942291	0.141792	0	0	0	0
Plg	66209.3	73924.2	66077	77958.1	64506.6	81377.2	42827	42352.7	50466.8	54721.8	40163.4	66817.9	1.0855	0.365679	0.657806	0.00311747	0.784166	0.142092	0	0	0	0
Tmem120a	38720.9	64229	37801.6	48283.2	48555.2	37915.9	37931.6	27728.1	29702.7	34370.1	31600.1	25016.9	0.957391	0.841007	0.677523	0.175647	0.646437	0.142181	0	0	0	0
LOC105242493	212410	202243	222620	299683	279304	210045	244301	260589	202883	184458	203127	202948	1.23814	0.14249	1.11063	0.265221	0.926657	0.142219	0	0	0	0
Wdr46	75891.8	72298.4	61068.3	66239.3	83590.3	58755	24166.7	38970.8	47374.1	59590	52533.6	65368.3	0.99678	0.980426	0.52811	0.0154358	0.848194	0.142227	0	0	0	0
Zcchc9	5333.44	6072.56	7039.77	24033.4	8	8	3882.26	4177.02	8	8	6422.81	8	1.30379	0.827348	0.437351	0.0729857	0.349067	0.142262	0	0	0	0
Slc6a6	22649.9	20738.6	21671.3	20961.7	20555.6	20234.2	11989.4	14252.3	13755.9	24475.1	22716.5	29660.1	0.949152	0.135267	0.614782	0.000689831	1.18125	0.142359	0	0	0	0
Otud6b	87536	68465.5	69319.8	81335.3	80568.7	93010.3	50384	56505.1	56798	97672.1	82289.8	87402.7	1.13134	0.253838	0.726461	0.0351465	1.18659	0.142477	0	0	0	0
Pno1	182135	209911	227150	196955	166808	188539	76643.7	102774	94344.2	160841	129152	198432	0.891966	0.233283	0.442124	0.00163078	0.788805	0.142679	0	0	0	0
Samd9l	8	8	8	716.151	8	8	1515.72	88.3438	1909.75	8	6588.77	3844.97	30.5063	0.373901	146.409	0.103362	435.072	0.142942	0	0	0	0
Ncf4	104237	79972.1	79030.1	112576	87406.7	89608	114713	141173	112813	76427.4	53582.4	73531.5	1.10011	0.48843	1.40063	0.0462619	0.773219	0.142981	0	0	0	0
Aacs	142491	115167	130170	120295	101619	104578	121959	110506	139600	103493	86799.6	124299	0.84185	0.105235	0.959358	0.673472	0.811163	0.143006	0	0	0	0
Saa3	8	9001.23	8471.27	9243.13	7351.73	4741.92	84051.8	90629.6	83754.1	8	98285.4	111992	1.2206	0.707787	14.7842	2.6001e-05	12.0297	0.143511	0	0	0	0
Yipf6	20710.3	28616.7	16270.6	29318.9	16192.2	20274.5	9003.91	9156.37	17032.2	9004.86	10716.1	19460.8	1.00287	0.991126	0.53649	0.0864275	0.597306	0.143612	0	0	0	0
Fam98b	339225	231452	267175	290684	202433	290174	160510	156364	160892	216446	241203	189726	0.934879	0.695295	0.570226	0.019385	0.77266	0.143929	0	0	0	0
Mrpl38	12454.7	8143.3	9941.07	15958.5	7796.09	15589	17022	5717.14	8	8935.47	5827.94	8	1.2883	0.374719	0.744854	0.640747	0.483689	0.144135	0	0	0	0
Tpp2	550015	507631	516932	559469	502871	496198	252951	256220	300041	583195	559182	535077	0.989813	0.833521	0.513923	0.000213246	1.06534	0.144298	0	0	0	0
Cct5	3.3619e+06	3.28384e+06	3.59311e+06	3.65476e+06	3.36364e+06	3.4344e+06	2.5774e+06	2.44749e+06	2.75733e+06	3.37095e+06	2.9518e+06	3.07172e+06	1.0209	0.606301	0.760068	0.00317286	0.917531	0.144385	0	0	0	0
Add3	7079.38	5872.59	9098.18	9158.68	9818.79	5188.82	6363.4	5185.74	4772.9	3412.41	8	6805.99	1.09597	0.703567	0.740223	0.144491	0.463779	0.144385	0	0	0	0
Mrpl9	75738.9	82724.1	78212.9	81115.1	73218.6	75331.4	57266.7	53528.5	58400.8	69990.7	56131.4	76318.1	0.970378	0.495853	0.714884	0.000870415	0.855348	0.144409	0	0	0	0
Zeb2	14181.6	11202.2	8591.78	14298.4	11250.3	8174.19	19113.4	2223.5	1753.88	11061.9	2587.65	2869.18	0.992563	0.973625	0.679629	0.573941	0.486196	0.144477	0	0	0	0
Ap2b1	296491	258443	266553	404019	345366	270655	220536	283170	201810	370339	288877	309290	1.2417	0.175781	0.858827	0.228094	1.17897	0.144483	0	0	0	0
Grk6	2794.05	8	3810.66	4920.83	3728.76	8	8	8	8	5015.04	3514.98	4745.38	1.30923	0.733356	0.00362937	0.125499	2.00756	0.144505	0	0	0	0
Yrdc	87289	106163	66648.2	69801.6	49335.7	75160.1	39354.9	26872.3	55603	78198.3	52732.6	50913.6	0.74701	0.188705	0.468398	0.0309618	0.699133	0.144604	0	0	0	0
Nop56	1.46582e+06	1.56412e+06	1.45054e+06	1.41589e+06	1.56215e+06	1.53959e+06	904499	945285	869740	1.41386e+06	1.42953e+06	1.43972e+06	1.00829	0.840685	0.606971	0.00014849	0.955948	0.144739	0	0	0	0
Dlgap4	190882	186225	209181	214088	242070	282558	168532	173069	173327	318781	190648	374159	1.25999	0.0734752	0.878285	0.0295353	1.50709	0.144789	0	0	0	0
Fcf1	60679.9	56566.3	52032.3	60161.7	47273.7	42888.5	32119.4	14954.1	33529.2	53039.3	43863.3	24066.2	0.888027	0.333837	0.476154	0.0102821	0.714614	0.144874	0	0	0	0
Rtn4	323331	308083	332976	412268	407263	392011	126537	129732	133465	321009	267903	279802	1.25628	0.000960125	0.404124	1.409e-05	0.90079	0.144999	0	0	0	0
Bcas2	241592	194387	260061	264273	260792	225746	177348	168847	176461	120075	196767	201353	1.07869	0.473593	0.750898	0.0429028	0.74449	0.145196	0	0	0	0
Shmt1	232135	232606	228062	274146	230648	193178	267987	244040	294015	235301	253740	236733	1.00746	0.944928	1.16345	0.0598778	1.04759	0.145708	0	0	0	0
Dnajb4	24807.4	21402.6	18686.1	21291.6	5796.15	29806	19312.5	20168.4	23316.6	54575.3	29461.8	28248.5	0.876691	0.731494	0.967664	0.761107	1.73024	0.145732	0	0	0	0
Atxn2	22910.4	23279.6	12881	34325.8	21867.8	29176.9	9897.16	11865.6	11729.7	25243.2	24831	36039.5	1.44522	0.152302	0.566987	0.0696406	1.4578	0.146167	0	0	0	0
Psip1	97912.6	127739	103461	85519.4	104169	112069	63617.4	55409.3	78425.1	128971	129064	122090	0.916877	0.492196	0.599951	0.0181388	1.155	0.146193	0	0	0	0
Hnrnpd	2.08902e+06	1.88614e+06	2.02158e+06	2.0659e+06	1.93598e+06	2.00741e+06	803475	767307	898618	1.89434e+06	1.91992e+06	1.82824e+06	1.00209	0.955536	0.41179	7.94443e-05	0.940928	0.14629	0	0	0	0
Ass1	179111	213864	231101	256320	191749	161016	444107	525196	516723	169573	191651	172170	0.975978	0.883383	2.38116	0.000658497	0.854694	0.146409	0	0	0	0
SlcUbl4a	125382	162835	186329	172904	175704	212547	45710.8	91228.3	95371.6	80428.6	128876	133245	1.18251	0.257219	0.489542	0.0275826	0.721846	0.147233	0	0	0	0
Nup210	12156.3	6645.51	12892.3	12579	9127.41	12458	9397.27	11904.9	12177.5	17045.8	13177.7	13859.7	1.07794	0.735418	1.05634	0.796598	1.3909	0.14747	0	0	0	0
Cntrl	6109.82	2548.68	1244.63	3011.88	4428.48	8	1081.88	1277.2	2791.05	1069.29	34959.8	37655	0.752121	0.696687	0.520051	0.364786	7.44049	0.147534	0	0	0	0
Bms1	60167.4	68221.5	63786.2	57721.9	57587.7	54034.4	31054.7	32720.1	31145.8	60589.3	56082.1	40543.8	0.881196	0.0440737	0.493928	0.000171256	0.818083	0.14761	0	0	0	0
Dgkz	30224.9	27381.8	22149	23268.1	14511.2	16713.1	5472.58	20862.1	17862.4	19618.2	24939	18853.9	0.683242	0.075919	0.554156	0.0877557	0.795067	0.147819	0	0	0	0
Ncoa5	66725.8	61701.8	54187	46651.5	64382.2	63033.7	35313.9	34312.9	36397.3	56423.3	54064.3	50434.7	0.953195	0.695246	0.580589	0.0022965	0.881213	0.147856	0	0	0	0
Ccdc66	6797.45	3827.16	3717.01	8	5115.99	8	5024.72	8	3912.54	8	3290.67	3142.93	0.357839	0.195819	0.623727	0.380193	0.449154	0.147922	0	0	0	0
Tmod3	197585	177775	224049	281886	161513	168337	186987	164574	167407	222431	217212	244780	1.02057	0.925485	0.8658	0.151327	1.14183	0.148271	0	0	0	0
Bloc1s2	80498.7	86210	43568.7	127293	88078.3	117859	75106.6	8	34281.4	109669	135873	78679.6	1.58472	0.0831762	0.520246	0.257551	1.54188	0.148496	0	0	0	0
Sae1	570664	502014	570804	518086	496466	499136	459325	580033	561943	448644	424394	542174	0.921025	0.144463	0.974334	0.765376	0.861106	0.148556	0	0	0	0
Nfkb1	13154.7	17453	16351.4	27236.1	21581.3	24861.1	82934.3	85645.3	97500.4	13647.6	12228	13707.4	1.56899	0.0129417	5.66621	9.63289e-05	0.842925	0.148651	0	1	0	0
Sars	3.87974e+06	3.44374e+06	3.57989e+06	4.12564e+06	4.4368e+06	3.95877e+06	1.2073e+06	1.26062e+06	1.18923e+06	3.61032e+06	3.02455e+06	2.98269e+06	1.14838	0.0471473	0.335415	5.02291e-05	0.882072	0.148746	0	0	0	0
Cdk11b	51133	52364.9	54498.3	51021.6	43645.1	65377.3	35729.4	40117.4	36687.1	46216.6	48473.9	27707.8	1.01296	0.920883	0.712257	0.000790627	0.774692	0.148984	0	0	0	0
Exosc10	23544.3	28334.4	27083.4	17960.2	28377.7	24574.3	18315.6	23968.7	16261.1	26401.4	17651.3	15495.1	0.898052	0.469816	0.741437	0.0662529	0.754131	0.149212	0	0	0	0
Sgpl1	1.01905e+06	998363	968053	1.16138e+06	1.04614e+06	1.05957e+06	666212	638649	588235	997132	898129	888033	1.09433	0.0751725	0.634105	0.000180381	0.932283	0.149404	0	0	0	0
Diap2	3755.1	1282.71	2241.85	3601.01	1516.16	1174	5459.33	7666.63	3910.39	7621.11	2794.12	5238.48	0.86421	0.768403	2.34026	0.067474	2.15033	0.149717	0	0	0	0
Prpf38a	45047.1	21099.1	40072.3	23143.2	64783.8	64145.6	50758.7	92288	84181.6	24391.1	21788.4	20708.2	1.4317	0.382338	2.13925	0.0512451	0.629719	0.150207	0	0	0	0
Golim4	12788	18588	12619.3	17899.3	8599.15	16265.7	4565.69	1635.72	9014.44	12864	9415.96	9725.97	0.972016	0.911656	0.345851	0.0299339	0.727483	0.150348	0	0	0	0
Aup1	137480	101886	103213	134926	99850.1	89379.7	73823.4	50362.1	69919.7	96131	73797.2	98022.4	0.946224	0.750668	0.566601	0.0226418	0.782158	0.150415	0	0	0	0
Acad9	88055.5	77097	119916	111922	105347	107776	79962.8	44176.3	79090.7	81018.8	60600.7	68049.3	1.14023	0.362792	0.712915	0.192634	0.735502	0.150576	0	0	0	0
Map2k1	410953	389895	453841	415839	432970	433233	724772	709054	772966	441933	450135	485534	1.0218	0.667162	1.75883	0.000295447	1.09796	0.150608	0	0	0	0
Cars2	13098.1	7541.04	10851.5	10609.1	12099.4	7372.53	8322.37	8	9169.49	8	9923.2	3982.35	0.955236	0.836461	0.555716	0.235001	0.441831	0.15069	0	0	0	0
Noc2l	101336	83965.6	100331	98188	80696	89163.7	54170.2	65922.6	68804.1	87884.6	85675	78774.1	0.938434	0.481596	0.661327	0.0109624	0.88342	0.151046	0	0	0	0
Pola2	8	8	8	6917.89	8	8	8	6462.96	8	5420.06	958.025	1280.57	288.912	0.373901	269.957	0.373901	319.111	0.151183	0	0	0	0
Usp4	123779	102755	110429	110168	119264	123947	88834	94876	120179	109887	83562.5	90398.6	1.04872	0.498196	0.901848	0.388192	0.842373	0.151238	0	0	0	0
Manba	19747	20660	11753.9	16646.4	18554.1	21156.8	4352.78	5965.29	4220	12562.8	13724.3	9232.44	1.08045	0.67677	0.278716	0.0121704	0.680961	0.151321	0	0	0	0
Kif5b	344365	310966	326571	380667	385498	347963	300931	308731	314062	369573	329618	371509	1.13466	0.0444179	0.94075	0.134944	1.09043	0.15134	0	0	0	0
Atf3	12702.3	32235.8	33497	26580.1	27999.8	44835.4	15596.9	17380.7	14136.5	14009.9	15989.8	12228.5	1.26749	0.477155	0.600675	0.199298	0.538385	0.151427	0	0	0	0
Xpnpep3	6104.85	9497.79	12784.3	12632.9	15378.2	5428.21	8	9053.35	8	6389.23	8	6606.54	1.17798	0.65894	0.31949	0.14638	0.45809	0.151613	0	0	0	0
Itgal	580.125	713.191	647.689	8	8	662.139	8	8	8	731.473	1320.78	2264.19	0.349375	0.130044	0.0123647	7.65128e-05	2.22382	0.15191	0	0	0	0
Rps3a1	7.33896e+06	7.41743e+06	6.41068e+06	7.21978e+06	6.94869e+06	7.26091e+06	6.61188e+06	6.70411e+06	6.72768e+06	6.61542e+06	6.47959e+06	6.28744e+06	1.01239	0.808538	0.946927	0.313704	0.915689	0.152297	0	0	0	0
Apool	287441	304449	250829	316451	365327	204679	155309	156787	140172	160486	269726	224937	1.0519	0.785543	0.536679	0.00145792	0.777424	0.152402	0	0	0	0
Gpx1	131822	132204	102182	170676	252636	112813	101943	116766	140227	156963	126740	158326	1.46399	0.246546	0.980141	0.878937	1.20704	0.152414	0	0	0	0
Srsf9	85556.4	94583.2	92217.2	108843	88019	115188	57926.9	55832.7	41315.4	108257	90531.6	107000	1.14574	0.200409	0.569382	0.00265858	1.12275	0.152514	0	0	0	0
Snap29	20636.3	40482.5	58640.1	38201	50977.1	86569.4	57335.4	46059.4	28979	81881.4	49009.4	65584	1.46751	0.362222	1.10534	0.774609	1.64059	0.152753	0	0	0	0
Akr1b8	813024	702028	778674	544260	607940	589808	680843	754849	724896	762963	591458	588567	0.759467	0.00831256	0.941955	0.321078	0.847088	0.152789	0	0	0	0
Fam96a	15812.7	28225.8	30938.2	27909	12366.8	42151.4	8	29895	8	23057.1	8	8716.9	1.09937	0.812067	0.398936	0.243688	0.423892	0.152996	0	0	0	0
Bckdhb	80687.7	118664	94413.8	95941	93141.7	69499.6	57382.4	84622.4	41862.5	58010.2	81622.2	82040.9	0.880233	0.446738	0.625897	0.0935453	0.754591	0.153131	0	0	0	0
Baz1a	22734.1	15977	16387.2	9894.65	17686	15618.9	15194	21700	22111.1	12787	12141	16543.1	0.784045	0.282407	1.07091	0.698809	0.752676	0.153368	0	0	0	0
Ogfr	298224	307279	328057	303491	310590	308124	368671	380935	415505	313271	250647	246507	0.987837	0.697967	1.24803	0.0096057	0.868101	0.153382	0	0	0	0
Casp3	254148	249546	268633	228870	334564	384607	350549	419117	389929	303202	409147	276112	1.22751	0.27421	1.50143	0.00335816	1.27985	0.153692	0	0	0	0
Rnaset2a	109165	125650	108537	119277	104585	149227	52886.2	45017.3	33470.8	134066	122521	122553	1.08661	0.52582	0.382623	0.000884746	1.10423	0.153956	0	0	0	0
Vav1	336416	387843	430711	379843	312359	282088	380918	390625	362782	392966	539277	491085	0.843563	0.204052	0.982124	0.820767	1.23235	0.154003	0	0	0	0
Dpm1	270391	297758	328792	308520	351921	349427	208997	190004	205149	293258	237277	215073	1.1259	0.161767	0.673566	0.00542987	0.831278	0.154021	0	0	0	0
Pbdc1	472799	508014	394955	375853	331594	371748	403246	427566	510653	379411	377999	424759	0.784431	0.0526522	0.975066	0.8183	0.859279	0.154043	0	0	0	0
Krr1	166481	144660	181816	132795	203367	163229	114342	61297.5	44969.8	80625.4	168402	59963.5	1.01305	0.930517	0.447522	0.0182323	0.62681	0.154158	0	0	0	0
Eif2b1	158021	191642	281259	207280	263264	174467	173502	242802	295336	163187	130070	137104	1.02233	0.921903	1.12794	0.625485	0.682113	0.154451	0	0	0	0
Nrd1	173184	126081	183937	162228	187889	156250	90533.2	91636.7	82364.6	141515	100712	128196	1.04794	0.722287	0.547462	0.0154996	0.766603	0.154503	0	0	0	0
Tfrc	1.12919e+06	1.15574e+06	1.04761e+06	3.51248e+06	3.42294e+06	3.49853e+06	209144	210125	246600	1.11192e+06	936444	895686	3.13093	6.39899e-07	0.199809	1.39331e-05	0.883425	0.154524	0	0	0	0
Trip10	42388.1	51955.9	42119.3	56747.5	92183.3	38985.6	38848.9	40388.8	57867.7	67743.2	45380.3	62814.4	1.37705	0.343258	1.00471	0.976753	1.28927	0.154873	0	0	0	0
Tubb6	537752	414366	396753	408448	453493	410335	463618	828679	538454	557026	487418	578541	0.943215	0.613873	1.35725	0.251206	1.20322	0.154878	0	0	0	0
Ythdc1	29230.9	32153.1	25464.9	23715.4	23679.4	34789.6	19217.4	58456.4	25959.8	26440.1	21353.8	25847	0.946291	0.728382	1.19326	0.671988	0.84792	0.154931	0	0	0	0
Yars	4693.96	4972.65	3123.15	8	8	8	8	8	8	8	4443.75	8	0.0018765	0.00178656	0.0018765	0.00178656	0.348697	0.155024	0	0	0	0
Hk2	632542	696584	691382	720336	710685	777447	530879	700746	712880	586941	665473	602036	1.09303	0.098884	0.962384	0.704792	0.917814	0.15503	0	0	0	0
Trappc8	15448.3	11090.3	7349.69	14626.2	17474.4	13564.5	10895.5	9678.52	13221.3	14188.5	15209	20554.4	1.34752	0.207724	0.997256	0.990922	1.47402	0.155198	0	0	0	0
Pds5a	31809.9	29802.2	32040.2	34677	30686.2	28677.9	28474.8	45628.1	41032.7	35667.5	31084.2	36212.7	1.00415	0.948908	1.22939	0.23867	1.09943	0.155204	0	0	0	0
Emc2	151353	158467	222440	178423	173659	165304	140132	185593	135071	104714	141713	147875	0.972057	0.839376	0.865736	0.438752	0.740807	0.155485	0	0	0	0
Mccc1	81656.9	61323.3	76666.7	68168.4	90776.9	102761	32379.6	49189.6	35175.5	52658.1	56780.4	69059.4	1.19149	0.302081	0.53151	0.0129322	0.812658	0.155696	0	0	0	0
Utp11l	179203	180290	192565	202158	210068	192802	85796.2	69067.2	65631.3	125785	156975	181700	1.09595	0.0549644	0.399404	0.00012734	0.841323	0.155954	0	0	0	0
Rnf2	12822.6	22332.8	31585	13221.7	5726.2	13732.7	7570.59	7414.98	23015	15194.6	12038.1	10115.7	0.489668	0.131553	0.569379	0.270084	0.559607	0.155958	0	0	0	0
Dnah9	23751.9	29088.2	29498.4	29803.3	34762.5	7163.03	12481	8	8	41868.5	27844.3	36003.4	0.871145	0.704996	0.151776	0.00690815	1.28392	0.156082	0	0	0	0
Trmt61a	116272	111027	139447	117130	123691	125029	57126.3	55744.1	68799.9	111468	103612	104099	0.997557	0.975301	0.495357	0.00308954	0.870297	0.156178	0	0	0	0
Pcyt1a	77645.8	79081.9	74013.9	66704	83745.4	102534	119734	144309	159168	94384.1	79669.8	81900	1.09639	0.517451	1.83414	0.00521647	1.10927	0.156216	0	0	0	0
Dpp7	560574	480396	556291	599253	605553	552440	227617	235564	251494	481141	506239	428205	1.10016	0.160134	0.447438	0.000401107	0.886258	0.156287	0	0	0	0
Cog6	60560.9	66284.7	67376.8	40781.4	54998.9	54485.4	36354.7	74722	48911.4	56582.4	57363.5	27165.4	0.773678	0.0456726	0.823737	0.376842	0.726545	0.156403	0	0	0	0
Far1	43964.2	35391.9	43703.6	51466.5	50657	52387.4	39731.5	43382.4	43659.3	41712.6	22564.7	17108.9	1.25558	0.0214502	1.03018	0.708884	0.661355	0.156441	0	0	0	0
Sbf1	4574.37	3443.72	3555.62	10476.8	3024.93	1974.38	2058.8	1952.93	1375.39	3875.01	1306.79	1937.86	1.33717	0.655179	0.465462	0.00783367	0.615159	0.156476	0	0	0	0
Ap2m1	274509	268590	256334	340025	307273	300099	263109	237681	263433	304019	287436	268478	1.18509	0.0212096	0.955956	0.308584	1.07568	0.156517	0	0	0	0
Rfc5	23594.9	26491.7	27378.4	23318.6	27290.6	32924.7	49816.2	65886.5	34341.3	34873.3	26089.9	43744.9	1.07834	0.538605	1.93693	0.0578275	1.35168	0.157088	0	0	0	0
Gnao1	8	3946.47	10197.1	15118.4	25204.8	22287.2	12359.8	6219.82	8	11645	11841.2	7663.66	4.42427	0.018606	1.31347	0.765834	2.20115	0.157565	0	0	0	0
Cdc23	31579.1	13252.2	12938.1	23027.7	10900	9670.88	25394.7	29711.2	16322.5	6773.03	4911.32	12095.5	0.7547	0.562624	1.23644	0.567483	0.411635	0.157611	0	0	0	0
Rpl38	868673	941233	908400	1.15972e+06	867613	742077	337723	435896	422244	914780	750107	720476	1.0188	0.898586	0.439929	0.000166939	0.877518	0.157802	0	0	0	0
Hadha	1.32115e+06	1.00384e+06	1.36656e+06	1.24077e+06	1.27405e+06	1.18002e+06	540206	676783	643699	1.09496e+06	967046	1.00377e+06	1.00089	0.993	0.504039	0.00732378	0.830481	0.157856	0	0	0	0
Wwox	7808.27	13762.5	12419.4	14669.2	6599.66	14376.9	9264.14	4070.98	7906.18	5984.75	10163.4	5996.74	1.04871	0.871407	0.624925	0.148842	0.651508	0.157959	0	0	0	0
Tmem33	48452.5	49346.4	65568.2	43928.8	49165.2	27873	45950.1	12989.2	64633.5	27135	16086.9	54342.7	0.740461	0.171046	0.756411	0.456005	0.59721	0.158084	0	0	0	0
Cers2	276639	241823	274273	350467	315670	286946	131322	152027	159989	245068	145915	230871	1.20227	0.0680012	0.559251	0.00117582	0.784441	0.158746	0	0	0	0
Sec23a	116187	116017	102191	116946	125525	134020	136542	125259	132598	122247	116602	121218	1.12589	0.106809	1.17944	0.0246254	1.07677	0.159006	0	0	0	0
Slc31a1	51964.9	8	59187.2	38874.6	73086.3	55636	85063.3	74433.2	106239	88496.6	51864.2	84618.4	1.50771	0.422899	2.39057	0.0688777	2.02392	0.159177	0	0	0	0
Tmem199	58376.8	81296.2	73568.1	94647.6	91992.2	90888.2	52636.5	60622.2	34146.6	52534.1	62803.7	59635.7	1.30148	0.0348394	0.691262	0.100943	0.820543	0.159199	0	0	0	0
Isoc2a	197572	162257	211895	368873	332477	207050	234259	290054	544685	220548	378948	240996	1.58888	0.0934303	1.86978	0.161571	1.4701	0.159292	0	0	0	0
Tma16	14833.5	27222.5	20583.4	8	16488.6	25646.1	20977.7	28486.4	31269.5	8	8	21377.9	0.672782	0.457229	1.28886	0.270253	0.341541	0.159691	0	0	0	0
Vbp1	757524	673051	689119	674760	835433	722615	373488	412420	412925	695594	493228	600895	1.05336	0.525051	0.565569	0.00045122	0.844328	0.160494	0	0	0	0
Tjp2	71067.2	75447.7	58438	73643.6	53263.6	60850.7	39142.9	29966.4	30029.2	65610.5	53794.8	44643.8	0.916102	0.504924	0.483714	0.00403528	0.800423	0.16053	0	0	0	0
Thumpd1	215985	181650	186629	206845	200778	169023	30818.9	49504.5	49778	183996	173842	146464	0.986961	0.880729	0.222676	0.000259578	0.863139	0.160703	0	0	0	0
Aldh1b1	19518.6	11133.9	19680.8	6016.85	6778.72	8	9385.69	22004.5	19677.2	11398.8	13701.2	2878.36	0.254376	0.0242042	1.01458	0.961751	0.555862	0.160821	0	0	0	0
Cope	496879	516562	556225	632703	571008	653316	553551	552262	608813	574870	593426	531664	1.18307	0.0340251	1.09235	0.131393	1.08301	0.160991	0	0	0	0
Cisd3	65766.7	84314.8	81431.7	97861	69213.3	97468.9	79544.9	101991	101672	32761.1	46088.7	77762.7	1.14267	0.377316	1.22329	0.140789	0.676473	0.161022	0	0	0	0
Ccdc43	54203.9	60115.5	73706.1	77877.8	87964	68181.6	57251.6	59666.7	47033.9	71369.9	71699	94993.8	1.24464	0.132047	0.871968	0.312628	1.26612	0.161333	0	0	0	0
Snap47	22713	19928.9	14904.5	3819.03	14214.2	17127.6	21747.7	8824.66	20847.5	8	9814.18	18209.3	0.611	0.183126	0.893539	0.689472	0.487111	0.161365	0	0	0	0
Stk38l	43027.9	46385.3	48580.9	8	38442.3	41203.2	45440.1	38761.6	43478.7	23919	46843.5	6310.24	0.577224	0.220143	0.92526	0.249865	0.558522	0.161606	0	0	0	0
Ubxn7	21651	19576.9	21254.9	30380.3	15488.5	29414.7	41356	12913.7	21995.2	44647.4	34833.8	19979.6	1.20487	0.428914	1.22057	0.613989	1.59181	0.162002	0	0	0	0
Rangap1	180704	180468	211343	206042	206104	162020	91878.5	101268	121840	175685	171851	171970	1.00288	0.97696	0.550179	0.00317162	0.90741	0.162326	0	0	0	0
Hmox2	475482	467135	409230	372048	407690	482713	557928	487926	606572	326787	410353	424902	0.933872	0.484255	1.22235	0.0675193	0.859596	0.162394	0	0	0	0
Arfip1	203434	176436	213533	194031	178816	174588	69515.9	94352.5	74571.7	161506	117417	190995	0.922534	0.28911	0.401818	0.000912637	0.791904	0.162514	0	0	0	0
Plekhf1	23174.7	26463.6	21313.9	31778.1	35142.2	38785.6	34381.7	36839.1	28941.8	20798.8	22110.6	19195.8	1.48982	0.0100821	1.41169	0.0247528	0.875309	0.162593	0	0	0	0
Usp9x	24793.2	14908.5	20892.2	34571.6	20975.8	18619.5	17585.3	24134.2	28972.2	8	8	21305.4	1.224	0.474844	1.16665	0.48469	0.351874	0.162593	0	0	0	0
Mpst	420456	411595	448119	321773	330586	299567	251777	342010	329875	425033	373477	330080	0.743594	0.00159208	0.721515	0.0172893	0.881594	0.162648	0	0	0	0
Nol9	11957.8	8188.2	12746.6	24946.3	3015.75	14851.3	6254.15	12170.8	20230.2	16263.7	43450.1	18457.3	1.30161	0.637284	1.17519	0.677349	2.37655	0.162665	0	0	0	0
Lcp1	52986.2	23867.6	52813.7	8	64532.8	62902.8	30594.5	25500.5	5315.04	8	27920.4	31097.4	0.982849	0.976187	0.473596	0.13992	0.455209	0.163789	0	0	0	0
L2hgdh	15295.3	22411.1	24627	26197.2	39244.2	6363.11	8	8355.43	9421.25	16214	15512.2	8	1.15194	0.767232	0.285315	0.0222581	0.509104	0.163892	0	0	0	0
Tox3	15871.8	12727.3	12114.4	8	18326.8	8	8	8	8	14809.6	8	8	0.450534	0.296494	0.000589484	0.000309933	0.364144	0.163917	0	0	0	0
Wdfy3	8	8	348.022	8	681.353	8	1335.34	939.142	147.549	418.894	1279.47	322.982	1.91569	0.681409	6.65354	0.135029	5.55282	0.163927	0	0	0	0
Ppp1r21	17909.1	24102.9	20784.6	27063.8	19980.2	17123.3	20198.5	20023.8	17644.2	15030.9	19333.3	17311.4	1.02183	0.901163	0.921491	0.451097	0.822904	0.16407	0	0	0	0
Pgrmc1	70181.4	102437	110231	128143	99589.3	69847.3	110472	146763	128142	35668.4	68625.9	83289.4	1.05208	0.82516	1.36248	0.101435	0.663192	0.164184	0	0	0	0
Dnah8	17900.1	16037.2	19139.2	19647.4	16211.8	21418.2	7441.99	8131.29	1358.27	19551.1	8	8	1.07915	0.474171	0.319003	0.00668019	0.368659	0.164654	0	0	0	0
Trappc11	8387.91	4385.58	2628.5	4427.94	7905.36	9056.45	8837.45	11282.7	7828	7775.49	8305.39	8036.47	1.38877	0.415587	1.81458	0.10335	1.56586	0.164766	0	0	0	0
Col6a5	930.891	1118.71	16311.9	787.587	15688.9	26648	11627.6	11310.6	16373.2	15510	12316.5	17666.5	2.34864	0.413917	2.14097	0.262004	2.47763	0.164834	0	0	0	0
Ubr4	101398	90494.8	109654	102465	102407	102163	94175.8	108088	97818.7	90143.3	85601.8	94613.2	1.0182	0.758173	0.995143	0.947272	0.89657	0.165019	0	0	0	0
Mrps36	645949	703175	537840	717024	705968	661362	243799	235226	266765	596209	460784	511843	1.10461	0.269508	0.395233	0.00152828	0.831408	0.165113	0	0	0	0
Tcof1	150082	144877	141202	155130	140171	159582	53292.8	56303.9	19289.1	144152	132232	115469	1.04292	0.385475	0.295501	0.0010825	0.898414	0.165158	0	0	0	0
Mad2l1	32542.7	24831.2	20716	16107.3	55040	15642.1	28751.7	8	13841.9	21833.4	20178.1	17069.7	1.1114	0.840523	0.545545	0.258764	0.756578	0.165209	0	0	0	0
Gls	6615.14	6147.06	6385.27	8	12651.8	6724.09	8	2352.62	2623.99	5547.08	8	4764.4	1.01235	0.983833	0.260327	0.00495715	0.538947	0.165303	0	0	0	0
Parp3	96731	121976	113405	133291	146559	129219	161263	141188	159085	128407	115935	134899	1.23172	0.0474914	1.3897	0.0115343	1.14191	0.165316	0	0	0	0
Scyl2	56334.9	70419	75033.8	79696.9	85013.4	84366.4	65934.3	68001.3	58186	75449.3	74489.5	86637.8	1.23435	0.0548687	0.952098	0.639494	1.1724	0.165415	0	0	0	0
Xaf1	8460.47	3962.8	8	6721.82	4645.69	8	162616	192737	191760	8	8	8	0.915072	0.916334	44.011	6.24636e-05	0.00193061	0.165553	0	0	0	0
Eif4g2	10926.5	7509.17	6073.22	6296.8	6533.06	7013.96	4062.14	3357.32	2241.04	6630.1	4078.39	5576.47	0.809659	0.345333	0.394164	0.0320779	0.664452	0.165595	0	0	0	0
Hnrnpk	5.91251e+06	5.80817e+06	5.24659e+06	6.02195e+06	5.07159e+06	5.35159e+06	4.12575e+06	4.73919e+06	4.77109e+06	5.2613e+06	5.29836e+06	5.34955e+06	0.969226	0.644767	0.803667	0.0196444	0.937641	0.165783	0	0	0	0
Ptges2	115118	119852	124083	113593	110064	132754	72645.8	55463.4	81318.2	107170	66308.3	111426	0.992639	0.912267	0.583276	0.00341341	0.793486	0.166035	0	0	0	0
Jagn1	19103.1	15405.6	19478	13552	13910.4	13885.3	3250.68	8	5197.16	14273	14507.3	8	0.765885	0.0319959	0.156628	0.00160173	0.533246	0.166119	0	0	0	0
Lman2	898215	900490	942916	1.00865e+06	1.01283e+06	1.0162e+06	603370	682683	720796	894919	892642	852419	1.10798	0.00256248	0.731994	0.00284362	0.962927	0.166256	0	0	0	0
Rnaseh2b	26467.2	23202.1	22294.8	34440.6	26841.3	13804.5	8	6821.06	18237.8	25224.8	26480	30252.8	1.04339	0.873984	0.348324	0.0459552	1.13887	0.166411	0	0	0	0
Nit2	251817	232340	254636	263039	247271	210851	76944.1	102846	82418.2	226636	242095	204904	0.976134	0.746525	0.354914	0.000113247	0.911803	0.16661	0	0	0	0
Rpl7	1.00762e+07	7.54126e+06	8.42187e+06	9.89156e+06	7.79107e+06	7.80673e+06	5.28396e+06	8.31671e+06	6.45783e+06	7.51786e+06	6.91452e+06	7.67039e+06	0.978881	0.866008	0.770317	0.159124	0.848824	0.166978	0	0	0	0
Gdi2	3.89078e+06	3.64173e+06	3.65955e+06	3.73672e+06	4.04944e+06	4.21151e+06	2.27042e+06	2.43735e+06	2.46259e+06	4.59065e+06	3.69194e+06	4.31114e+06	1.07198	0.170205	0.640665	0.000181514	1.12524	0.167398	0	0	0	0
Sec23ip	123448	83525.3	93402.8	93987.5	108358	94402.5	101911	112679	94880.1	81858.4	65971.1	85006	0.98792	0.929811	1.03027	0.82802	0.775147	0.167547	0	0	0	0
Eno2	11695	14382.4	6401.44	17036.8	8853.09	7771.25	2151.97	3399.36	14936.6	8359.7	8	6640.4	1.0364	0.921332	0.630807	0.442697	0.462089	0.167753	0	0	0	0
Phf3	2011.36	1882.68	1905.75	2307.85	1660.53	1853.82	558.124	577.558	548.515	2040.87	2177.91	1959.52	1.00387	0.971401	0.290389	4.54097e-06	1.06526	0.167941	0	0	0	0
Alox5ap	513775	514986	461625	470119	457349	469503	339883	336381	358644	585791	629548	494458	0.937322	0.160009	0.69439	0.00130272	1.14722	0.168061	0	0	0	0
Mgat2	6552.44	20004.5	17664.4	28950.1	31097.4	33642.3	8	15202.9	24038.1	29519.9	26497.8	16749.7	2.11865	0.0194804	0.887557	0.848816	1.64553	0.168171	0	0	0	0
Parg	8100.24	6145.76	4067.98	5395.75	7289.64	13246.1	3137.34	4543.29	16589.5	8587.8	9902.54	7030.95	1.41594	0.389993	1.32522	0.676897	1.39354	0.168189	0	0	0	0
2210016L21Rik	52511.1	45548.1	51113.3	52264	51847.5	54408.3	10933.4	2617.66	8	42450.3	49161.9	40803.2	1.06266	0.241777	0.0908948	0.000323242	0.887666	0.168302	0	0	0	0
Aatf	123866	92050.5	146312	127565	135971	116081	60132	47270.9	36607.1	91316.7	102878	84058.2	1.04801	0.746936	0.397567	0.0132435	0.768171	0.168384	0	0	0	0
Tmem55b	93904	77203.1	59081.6	37855.3	72714	79713.2	28097.3	26436.4	48182.6	12835.4	61972.8	59951.4	0.826637	0.462587	0.446226	0.0255833	0.585431	0.168389	0	0	0	0
Snx12	413498	462994	590207	503742	460818	466985	383621	473606	522478	422643	321925	412201	0.976031	0.83972	0.940687	0.68534	0.788689	0.168729	0	0	0	0
Cd63	306029	441720	332613	320544	396748	312539	215451	191521	201765	8	330592	218940	0.953228	0.750446	0.563456	0.0202077	0.508663	0.169116	0	0	0	0
Sin3a	13442.1	14805.5	15623.9	9818.11	14451.6	13679.3	9702.05	11259.1	11106.4	8620.44	14748.2	10980.3	0.865005	0.276524	0.730943	0.00816932	0.782946	0.169152	0	0	0	0
LOC100042019	1.13513e+07	1.0857e+07	1.27546e+07	1.11797e+07	8.96105e+06	1.0456e+07	7.99267e+06	6.5404e+06	6.76156e+06	1.1161e+07	1.03585e+07	8.31216e+06	0.875116	0.168079	0.609062	0.00329169	0.853236	0.169179	0	0	0	0
Narfl	16141.8	10128	12752.2	9500.78	8	13347.4	5267.85	3124.38	4043.83	5258.32	8	12945.7	0.585726	0.281206	0.318693	0.00867884	0.466712	0.169182	0	0	0	0
Uap1l1	2.86354e+06	2.81143e+06	3.09877e+06	2.76417e+06	3.54029e+06	2.81293e+06	2.42714e+06	2.44631e+06	2.71544e+06	2.65051e+06	2.54385e+06	2.89466e+06	1.03917	0.689014	0.864955	0.0370345	0.921958	0.169471	0	0	0	0
Mrrf	249380	274990	200789	248501	243722	226175	105452	100938	146935	209659	194759	208862	0.990677	0.925999	0.487239	0.00912988	0.845718	0.169645	0	0	0	0
Hnrnpr	235786	258867	228264	248637	221082	242131	164328	181621	190336	225737	231094	210106	0.984691	0.780998	0.741835	0.00652054	0.922563	0.169647	0	0	0	0
Sf3b6	229901	353828	347548	429189	497136	429145	217417	280984	370398	386131	425002	349841	1.4555	0.0377222	0.932911	0.745776	1.24665	0.169707	0	0	0	0
1110008F13Rik	23767.9	30156.3	68454.2	125181	80831.9	111536	8	26970.5	21967.8	77381.2	66754.6	55241.9	2.59481	0.027342	0.399958	0.205897	1.62919	0.169779	0	0	0	0
3110082I17Rik	279630	274016	324372	294535	279235	305519	182323	229611	249746	239966	261714	278657	1.00145	0.982014	0.753608	0.0477471	0.888749	0.16984	0	0	0	0
Srsf5	300938	275380	316595	305531	308598	266206	257812	255211	250869	266454	253317	101917	0.985912	0.828919	0.855505	0.0242176	0.696246	0.170272	0	0	0	0
Oat	400285	271828	403513	402543	294509	304700	224323	274097	283725	283894	301773	266973	0.931319	0.679558	0.727153	0.106445	0.792692	0.170297	0	0	0	0
Dbi	4.9524e+06	4.57558e+06	4.9944e+06	5.02792e+06	5.11235e+06	5.48425e+06	668088	485799	599977	5.14379e+06	5.04777e+06	6.02618e+06	1.07589	0.130208	0.12077	7.67059e-06	1.11674	0.17049	0	0	0	0
Peg3	2798.5	4004.96	3066.06	12768.3	3145.48	2631.18	1980.84	1743.7	3271.92	2385.84	2405.36	2993.87	1.87901	0.432501	0.708895	0.185346	0.788799	0.170734	0	0	0	0
Cog3	33380.2	34544	38065.6	52433.6	37215.1	42063	25456.1	21386.8	30907.2	32734.1	25181.8	33256.1	1.24268	0.142457	0.733561	0.0384135	0.860195	0.171036	0	0	0	0
Rnh1	1.09683e+07	9.17277e+06	9.70493e+06	9.94102e+06	9.39714e+06	9.36736e+06	6.57959e+06	7.27095e+06	7.36356e+06	9.63817e+06	7.66092e+06	8.64601e+06	0.961787	0.53734	0.710785	0.00803919	0.869298	0.17108	0	0	0	0
LOC105247253	955829	984507	869675	994097	983609	1.00217e+06	207999	104550	197965	940387	776861	740737	1.06045	0.180255	0.181677	8.77307e-05	0.874724	0.171121	0	0	0	0
Capza1	1.73449e+06	1.72136e+06	1.79904e+06	2.00525e+06	2.14717e+06	1.8404e+06	506767	407032	494425	2.107e+06	1.84493e+06	1.79799e+06	1.14043	0.0553145	0.267983	5.37974e-06	1.0942	0.171193	0	0	0	0
Ipo11	52179.9	31763	49700.3	44437.7	39901.6	38069.3	36966.9	52485	40204.8	39258.7	27738.1	30013.9	0.915936	0.606279	0.970172	0.875862	0.725894	0.17124	0	0	0	0
BC003331	91882.7	101601	111629	118766	103639	101141	61563.7	61124.9	63653.9	82670.3	94031.5	94167.6	1.06042	0.481459	0.610733	0.0023377	0.887768	0.171293	0	0	0	0
Dkc1	571430	516349	525753	543669	513155	539415	343277	284651	298068	535515	475034	459058	0.989282	0.782281	0.573894	0.0007358	0.910802	0.171508	0	0	0	0
Ndufa8	495117	464570	484696	499300	528221	489379	307544	332727	316968	410896	485669	359009	1.05021	0.175475	0.662732	0.000150595	0.869281	0.171598	0	0	0	0
Ccdc83	58989.1	63225	66407.3	57756	62122.4	68419.5	37404.2	32570.4	39383.5	59245.7	42587.8	58006.2	0.998286	0.978549	0.579775	0.000861414	0.84741	0.171864	0	0	0	0
Eif2b2	232147	283494	176536	247070	220424	213411	212730	237151	231254	174906	183533	179350	0.983715	0.91364	0.984047	0.913292	0.776952	0.172066	0	0	0	0
Daglb	52946.9	38488	58115.3	44874.3	51781.3	52796.4	35380.1	42156.6	28361	67902.2	55171.6	60997.7	0.999344	0.996154	0.708109	0.109641	1.23083	0.172201	0	0	0	0
Alg11	12758.7	15986.9	9617.4	8	8	14315.7	22803	7730.86	6372.96	11103.7	8	8304.06	0.373581	0.192143	0.962043	0.934826	0.506105	0.1723	0	0	0	0
Tiprl	183147	169960	155810	181439	167084	121412	108554	69447.9	104680	232760	205938	169541	0.923401	0.546399	0.555457	0.00689285	1.19516	0.172314	0	0	0	0
Rcc2	699654	598850	685897	595747	622388	601655	517018	347405	398010	616080	555163	622946	0.917048	0.167401	0.636178	0.0154206	0.904147	0.172388	0	0	0	0
Scamp2	217847	178171	212956	261260	220085	230686	76185.3	86088.5	83182.5	175943	161898	193829	1.16923	0.122082	0.403065	0.000701169	0.873058	0.172542	0	0	0	0
Copa	625319	597653	584907	659756	627869	654579	618119	632158	656305	588962	578688	524564	1.0743	0.0445239	1.0546	0.114157	0.936021	0.172822	0	0	0	0
Fmnl2	1793.14	1326.07	2378.7	2733.95	2138.02	2772.86	3956.66	3567.35	4268.26	1971.36	3293	5352.17	1.3905	0.123206	2.14487	0.00457805	1.93101	0.172868	0	0	0	0
Yars2	34768.4	12966.2	26875	34382.5	16455.9	8501.37	21916.1	45728.8	33835.6	15130.5	12109.4	15283	0.795337	0.636233	1.36015	0.393425	0.56994	0.172943	0	0	0	0
Inf2	26872.1	19760.2	24435.9	27465.8	25428.9	21162.7	18722.5	29255.1	38860.2	25868.4	57286.9	35302.4	1.04206	0.739344	1.22189	0.442815	1.66682	0.17306	0	0	0	0
Atg16l1	23481.1	10252.8	26256.6	53959.2	30685.7	6304.65	6803.67	6631.56	51146.4	26277.6	47174.5	27919.6	1.51607	0.519136	1.07653	0.926623	1.68979	0.173075	0	0	0	0
Myh10	60924.2	44862	64061.1	47440	44285	43815.9	43637.4	54825.6	47521.1	44509	35659.5	51979.1	0.798016	0.131924	0.859502	0.306467	0.778037	0.173119	0	0	0	0
Ahnak2	146085	155437	149854	191808	173184	197582	67367.7	61877.8	72596.5	148920	140913	143727	1.24635	0.00914646	0.447171	3.54604e-05	0.960529	0.173328	0	0	0	0
Atp2b3	17234.9	13389.5	13555.5	17897.6	14237.7	14948.6	7763.72	7390.11	7537.68	18150.7	17850.9	15587.2	1.06573	0.595863	0.513617	0.00472396	1.1677	0.173509	0	0	0	0
Nubp2	79667	47421.1	56287.2	57853.5	68368.9	40654.7	37849.6	34156.9	34632.7	48103.5	43168	43777	0.91003	0.684096	0.581535	0.057556	0.73646	0.173576	0	0	0	0
Esf1	30284.9	26756	30594.3	30474	16839.4	20052.6	18603.5	10991.8	6540.29	28232.3	23616.5	13771.3	0.768709	0.190842	0.412341	0.0100224	0.748787	0.17362	0	0	0	0
Eif5a	1.39108e+07	1.83483e+07	1.8885e+07	1.56129e+07	1.45829e+07	1.56877e+07	1.47697e+07	1.68516e+07	1.57267e+07	1.49169e+07	1.0731e+07	1.50105e+07	0.897142	0.338911	0.925775	0.494954	0.794977	0.173858	0	0	0	0
Rab35	293409	331288	325545	318067	344155	317131	251439	233078	250315	319380	258086	245996	1.03063	0.54637	0.77331	0.00554314	0.866582	0.17402	0	0	0	0
Ndufa6	435796	533693	466722	526982	418319	467626	433434	355392	280442	488543	239008	316330	0.983787	0.864537	0.744506	0.0813591	0.72683	0.17407	0	0	0	0
Hddc2	171820	185753	199546	143061	131795	183004	39592.6	65766.4	39407.5	190573	122009	130595	0.821836	0.131269	0.259848	0.000316984	0.795481	0.174076	0	0	0	0
Hs2st1	9144.07	17869	12355.5	11907.2	22096.4	19693.8	22649.7	21330.2	27406	22792.5	22489.9	13608.7	1.36397	0.297734	1.81327	0.0274603	1.49589	0.174386	0	0	0	0
Rpl30	1.35876e+07	1.29056e+07	1.25074e+07	1.40643e+07	1.22777e+07	1.25848e+07	1.03719e+07	1.0762e+07	9.99366e+06	1.30541e+07	1.14793e+07	1.12935e+07	0.998107	0.970965	0.798128	0.00243464	0.918622	0.174407	0	0	0	0
Dhx36	19950.5	16456.5	22417.9	12778	14012.2	22681	8490.58	7962.25	18745.1	20416.6	8953.07	4505.63	0.840993	0.430997	0.598352	0.114415	0.575868	0.174622	0	0	0	0
Golm1	43289.8	55439	50783	44048.7	44850.3	29227.2	19014.8	32028.2	24853.6	48350.2	34811.6	40208	0.79008	0.166303	0.507629	0.00897014	0.825151	0.174994	0	0	0	0
Dst	7891.88	6607.69	6226.11	10094.4	4809.19	5115.32	7708.45	8478.16	6835.25	6427.08	5618.76	5934.3	0.965897	0.901394	1.11079	0.330845	0.867529	0.175133	0	0	0	0
Galnt7	88365.9	78896.9	78554.6	77881.8	70976.7	71664.5	61780.7	55622.9	87979.5	79843.6	72659.8	74094.8	0.897101	0.0962832	0.835511	0.265787	0.921815	0.175161	0	0	0	0
Arrb1	236757	229458	272339	215834	250474	255453	196242	213297	233812	200420	199856	242606	0.977262	0.773581	0.871095	0.137566	0.87046	0.175329	0	0	0	0
Mecr	356289	289174	276377	318657	431945	349511	146172	148316	188052	281330	258981	251518	1.19339	0.229314	0.523453	0.00661205	0.858966	0.175384	0	0	0	0
Mfge8	115610	61676.7	92700	166088	141169	123047	113723	120798	80315.4	54257.7	65102.3	70132.3	1.5938	0.0556713	1.16612	0.49635	0.701857	0.175392	0	0	0	0
Coro1b	938772	851993	886490	939312	864601	819204	802175	1.15637e+06	1.22857e+06	863691	625983	810894	0.979778	0.697298	1.19044	0.27394	0.859301	0.175422	0	0	0	0
Fam20c	7661.91	8	10821.4	23571.1	24982.1	25753.3	119200	84478.4	122133	6887.65	19673.8	16709.2	4.01845	0.0047293	17.6197	0.00121192	2.34006	0.175471	0	0	0	0
Pdia5	18277.3	20883.2	18161.7	20124.2	6612.68	18934	16549.8	26391.1	20421.3	20871	20319.4	25847.1	0.79674	0.428193	1.10537	0.538535	1.16949	0.17549	0	0	0	0
Acsl3	26898.5	23705.2	36390.7	17055.1	24915.9	23532.8	34921.2	29665.7	36211	31490.8	40725.6	37875	0.752965	0.187767	1.15867	0.345213	1.2655	0.17579	0	0	0	0
Lacc1	8	4170.8	9760.99	4579.96	6246.77	6895.8	46454.1	58066.9	28170	8	8	8	1.27136	0.686983	9.51886	0.0123834	0.00172169	0.175996	0	0	0	0
Grpel1	834089	884007	903322	865484	961025	858061	800106	915047	892601	826960	768413	859820	1.02409	0.618416	0.994788	0.916443	0.93659	0.176137	0	0	0	0
Heatr3	23592.7	41963.8	35903.6	26064.5	30334.9	35841	44954.6	36419.4	39501.4	27167.6	21621.4	24920.1	0.90913	0.64091	1.19136	0.338089	0.726484	0.176292	0	0	0	0
Lamp1	1.59092e+06	1.54499e+06	1.42838e+06	1.79874e+06	1.7258e+06	1.50395e+06	751627	696275	710655	1.44562e+06	1.36462e+06	927905	1.1017	0.200228	0.472924	9.66091e-05	0.819001	0.176326	0	0	0	0
Ahctf1	20146.3	19047.4	17093.1	15259.9	17667.9	16818.3	11798	14157.5	15695.1	19334.3	12010.4	12544.8	0.883799	0.127802	0.739972	0.027745	0.779748	0.176474	0	0	0	0
Arih1	45346.8	42151.3	46618.8	23184.8	61693.9	66370.7	18537.8	44343.4	63936.5	43863	30026.6	39211.3	1.12774	0.699149	0.945576	0.862863	0.843301	0.176761	0	0	0	0
Synj2bp	1.44932e+06	1.42432e+06	1.48644e+06	1.55743e+06	1.38873e+06	1.99016e+06	1.84161e+06	1.56406e+06	47839.5	79752.6	65845	1.64349e+06	1.13216	0.346075	0.792075	0.616722	0.410334	0.177214	0	0	0	0
Gm20425	105075	124252	137271	152317	124399	136698	106511	118898	128294	131678	138981	171495	1.12771	0.275226	0.964828	0.72254	1.2061	0.177328	0	0	0	0
Atp5c1	2.92026e+06	3.09043e+06	3.64603e+06	3.88962e+06	3.1483e+06	3.55181e+06	2.60339e+06	2.94707e+06	3.2069e+06	2.57604e+06	3.01561e+06	2.82215e+06	1.09662	0.367628	0.906867	0.345086	0.87129	0.177362	0	0	0	0
Stk38	75210.5	80313	55710.7	41514.9	33522.2	51360.8	37588.1	64548.8	64201.8	65613.3	45419.6	53523.1	0.598378	0.0359573	0.787461	0.26861	0.779021	0.177498	0	0	0	0
Polr2i	304478	198830	8	8	8	8	29951	268277	195780	8	36237.1	26942.2	4.76837e-05	0.13334	0.981504	0.979545	0.125542	0.178082	0	0	0	0
Smarcb1	21123	15941.9	18564.5	14464.4	21096.4	13846.7	23900.2	14005	42757.3	9736.32	19188.2	9297.74	0.888156	0.494299	1.45	0.385102	0.687088	0.178082	0	0	0	0
Limd1	20589.8	30137.7	19635.5	16610.9	23718.8	33566.6	17278.6	14092.2	9990.76	10671.1	21046.3	16615.1	1.05022	0.852755	0.587831	0.0711791	0.686905	0.178267	0	0	0	0
Rasa1	27844.2	26629.7	29949	19870.4	26434.1	13100.7	20403.7	14970.7	19143.6	28041.4	22363.5	24659.1	0.703664	0.103553	0.645773	0.00639256	0.889143	0.178274	0	0	0	0
Ubash3b	9579.47	7991.09	4755.28	8873.06	10137.2	7627.16	8	5379.72	7203.11	11601.3	9155.84	9465.02	1.19312	0.418156	0.563958	0.277586	1.35368	0.178326	0	0	0	0
Cryz	18703.3	28358.3	24409.7	19789.1	22825	23449	19693.9	27813.7	25948.5	8	17783	19910.3	0.924329	0.582921	1.02777	0.8677	0.527503	0.178335	0	0	0	0
Ikbkb	43135.4	61359	61073.5	38154.5	48849.5	50211.6	63887.7	77917.4	76970.7	53531.1	33483.6	35888.5	0.828758	0.255754	1.32137	0.0782749	0.742313	0.17877	0	0	0	0
Gpn1	6143.13	8	2563.6	4895.1	3536.58	2900.39	1559.6	8	1144.75	8	8	8	1.30034	0.665752	0.311237	0.337703	0.00275396	0.178823	0	0	0	0
Nagpa	40163.2	17991.2	35755.9	44360.5	32201.9	28478.5	28223.5	23877	25219	9089.03	23366.3	21724.7	1.11852	0.678066	0.823333	0.467598	0.576934	0.179093	0	0	0	0
Atg4b	19898.7	5996.92	19984.1	7868.31	5010.44	8	15602.8	8	8	4314.11	6328.97	10736	0.280881	0.101214	0.34043	0.22158	0.465982	0.179103	0	0	0	0
Pmpca	536101	378589	558821	481418	515485	546490	489791	729683	484712	410566	273615	425739	1.04743	0.71631	1.15655	0.47952	0.753249	0.179164	0	0	0	0
Wdr37	54836	28772.3	28809.4	60636.3	62726.1	18438.9	25671.1	46958.3	30880	66476.5	53429.5	44825.7	1.26138	0.59197	0.920757	0.796784	1.46535	0.179231	0	0	0	0
Lpcat1	11188.3	18288.4	15096.8	45420.8	31904.9	34590.3	13997.4	13836.5	14613.8	8594.9	11069.6	13069.6	2.51082	0.0082438	0.952308	0.748967	0.734384	0.179256	0	0	0	0
Galnt6	41302.6	50219.3	32921.8	99990.9	69710.4	68118.7	39439.3	24385.2	54853.4	47200.5	49345.8	54367.3	1.91107	0.0303948	0.953667	0.858549	1.21271	0.179313	0	0	0	0
Tssc1	99707.9	54185	79731.7	91655.9	95106.4	74348.7	67159.2	46460.7	54191.6	58536.4	56504.6	54069.6	1.11765	0.565769	0.718295	0.204643	0.723856	0.17958	0	0	0	0
Mrpl48	29040.9	37367.4	31185.5	22694.4	21452.4	37692	32733.6	18302.5	18921.3	33533.9	15861.8	19026.9	0.838564	0.415304	0.716822	0.159053	0.701096	0.179595	0	0	0	0
Cisd1	1.20428e+06	1.45865e+06	1.47896e+06	1.75174e+06	1.93473e+06	1.70497e+06	503522	396187	484421	1.19961e+06	1.09974e+06	1.31551e+06	1.30169	0.0209712	0.334179	0.000621566	0.872758	0.179619	0	0	0	0
Snrpg	503304	566510	473790	573142	576980	507382	387545	620847	453529	599599	627492	521054	1.07379	0.34473	0.947083	0.733692	1.13251	0.17977	0	0	0	0
Myo1e	133030	93309.9	114575	143501	165440	141437	79594.4	88945.5	87780.4	133278	132187	131302	1.32109	0.0574337	0.751861	0.0759707	1.16383	0.180473	0	0	0	0
Fkbp3	2.11836e+06	2.08519e+06	2.06768e+06	2.14981e+06	1.82132e+06	2.05214e+06	672162	709180	592581	2.1696e+06	2.08458e+06	2.18594e+06	0.960459	0.448668	0.314758	2.79702e-06	1.02693	0.180649	0	0	0	0
Gnaq	71962.7	82040.2	61344	60732.6	56923.9	71226.1	54066.6	50252.3	74263.3	46314.9	59957.9	67386.6	0.877109	0.296159	0.829277	0.268711	0.806417	0.181015	0	0	0	0
Med24	8	4116.74	4976.22	3602.58	4268.05	3728.86	3277.8	3703.11	8	4768.42	5262.46	7743.45	1.27454	0.618792	0.767932	0.733336	1.95302	0.18122	0	0	0	0
Fuca1	8	8	4934.18	7041.93	8889.03	11311.4	4947.9	8	8	2910.6	12888	5638.38	5.50331	0.0224516	1.00277	0.998525	4.33055	0.181324	0	0	0	0
Nt5c3	14517.2	30533.3	23261.8	12533.7	20064.1	14535.3	269644	265683	306856	13482.1	15481.3	16499.4	0.689966	0.242209	12.3285	4.97257e-05	0.665515	0.181462	0	0	0	0
Dars	2.48198e+06	2.38589e+06	2.49406e+06	2.73023e+06	2.38164e+06	2.25759e+06	1.68144e+06	1.83577e+06	1.97918e+06	2.43177e+06	2.35427e+06	2.18298e+06	1.00102	0.987088	0.746596	0.00255269	0.946628	0.18153	0	0	0	0
Hgsnat	71953.2	67848.7	76310.2	82306.9	88117.9	83785.7	53749	51052.9	53980.9	72580.6	86216.7	79773.1	1.17629	0.0133569	0.734724	0.00187158	1.10392	0.181551	0	0	0	0
H3f3a	9.29276e+06	1.14945e+07	1.4036e+07	1.36919e+07	9.78727e+06	1.39064e+07	1.89939e+07	8.38529e+06	1.17511e+07	1.43185e+07	1.51964e+07	1.27792e+07	1.07358	0.678802	1.12368	0.695939	1.21454	0.18157	0	0	0	0
Arhgdia	1.1364e+07	1.08637e+07	1.0893e+07	1.09986e+07	1.0434e+07	1.10898e+07	4.81308e+06	5.05361e+06	5.34763e+06	1.04546e+07	9.66644e+06	1.09848e+07	0.981931	0.487947	0.459358	1.17873e-05	0.939164	0.181631	0	0	0	0
Tomm6	111035	126912	135976	141489	136996	119625	52196.9	63840.2	75251.9	101208	84297.4	123307	1.06469	0.46018	0.511574	0.00350863	0.825873	0.181702	0	0	0	0
Tsr1	96126.6	91304.5	86363.4	87649.1	85130.4	95968.3	64278.8	59626.7	73414.6	81348.1	69947.9	90569.8	0.981568	0.716857	0.720687	0.00666803	0.883385	0.181953	0	0	0	0
Coq9	107228	118562	167295	154520	115058	183714	109722	75702	114130	80767.2	124632	54011.2	1.15317	0.500309	0.762058	0.230569	0.659935	0.182076	0	0	0	0
Rpl13	7.09988e+06	6.97019e+06	7.41587e+06	7.61884e+06	6.89082e+06	7.26232e+06	4.45202e+06	4.44687e+06	4.63645e+06	7.06112e+06	6.26942e+06	6.84635e+06	1.01331	0.720592	0.629963	5.46105e-05	0.939074	0.182538	0	0	0	0
Tuba1c	623615	528762	606057	629320	504016	538541	634911	759238	621223	556352	539924	499260	0.950776	0.575472	1.14612	0.17939	0.907362	0.182588	0	0	0	0
Pcid2	43786.8	37497	26708.7	25887.7	46883.2	26518.4	47744.5	57571.1	54462.5	28222.4	31019.5	17043.5	0.919409	0.75033	1.47953	0.0402416	0.706395	0.182692	0	0	0	0
Cacybp	1.61097e+06	1.53775e+06	2.35356e+06	1.73265e+06	1.55062e+06	1.46432e+06	766458	782758	732261	1.4589e+06	1.34194e+06	1.43175e+06	0.862839	0.407893	0.414641	0.0146943	0.76924	0.182816	0	0	0	0
Stx4a	114929	136414	122930	180891	147460	140718	109682	121259	119696	159686	126759	142784	1.25328	0.0856198	0.93685	0.337839	1.14683	0.182969	0	0	0	0
Ap3b1	208646	242373	240997	252248	222541	236187	196654	192254	197115	228105	172743	197432	1.0274	0.674422	0.846834	0.0336999	0.864547	0.183243	0	0	0	0
Pelo	38811.3	56703	44760.9	44991.8	52814.7	53396.9	49258.2	58055.7	67994.8	31620.5	40819.1	39070	1.0779	0.571473	1.24975	0.196714	0.794933	0.183455	0	0	0	0
Farp1	6095.84	5323.33	7047.96	1640.57	8	8	2280.69	6371.76	3604.01	5020.74	8	5036.34	0.0897036	0.00161547	0.663691	0.187678	0.545027	0.18402	0	0	0	0
Dmxl2	8508.89	8496.4	8974.44	10459.1	10131.9	8563.95	14563.6	1100.06	15444.8	11043.7	11362.2	8302.75	1.12222	0.155457	1.19741	0.731456	1.18202	0.184341	0	0	0	0
B2m	1.55225e+06	962142	1.3959e+06	1.22571e+06	1.63565e+06	1.53963e+06	2.39459e+06	2.89417e+06	2.82024e+06	879139	1.07182e+06	1.05982e+06	1.12549	0.490271	2.07376	0.00401152	0.769965	0.184468	0	0	0	0
Cd3eap	58585.2	57224.2	39199	37422	45705.2	50644.5	12942.7	24874.4	5647.95	29489.7	44939.1	42679.3	0.862997	0.389595	0.280405	0.0114197	0.755495	0.184557	0	0	0	0
Ifi47	9676.52	7697.46	3610.98	8	6110.78	8	154535	155851	152608	8	8	6944.52	0.29196	0.141285	22.0631	2.11285e-07	0.331691	0.184823	0	0	0	0
Nup62	313817	269975	282477	324836	299070	326268	203056	408503	266640	329064	298457	314283	1.09686	0.15047	1.01377	0.952026	1.0872	0.185198	0	0	0	0
Syne1	37211.8	34634.9	34571.1	48979.6	46263.6	61430.9	19160.3	19306.1	30306.6	34792.4	23868.2	31641.9	1.47225	0.0242968	0.646254	0.0296892	0.848565	0.185206	0	0	0	0
Ugt1a7c	738585	579372	726905	521542	812148	680247	678946	630904	731885	621369	575821	593957	0.984877	0.92161	0.998471	0.986742	0.875925	0.18525	0	0	0	0
Gpi1	7.47054e+06	7.22378e+06	7.63404e+06	8.16679e+06	7.62958e+06	7.97014e+06	6.55973e+06	6.96579e+06	7.47297e+06	8.22478e+06	7.54801e+06	7.69362e+06	1.06441	0.0718013	0.94044	0.200882	1.05097	0.185781	0	0	0	0
Ifit1bl1	1821.69	7077.48	5321.1	8	8	8	1.70917e+06	1.80292e+06	1.82693e+06	3692.77	8	1527.14	0.00168773	0.0375378	375.451	1.00832e-06	0.367637	0.185827	0	0	0	0
Ppm1g	293857	293049	269577	292221	251785	234324	160129	173590	207303	259167	203006	279131	0.90875	0.240264	0.631679	0.00285988	0.865519	0.186928	0	0	0	0
Ppp1r12a	13296.6	6293.43	6258.25	5431.46	11844.8	8668.53	7480.89	8918.71	8117.43	8296.18	627.279	8	1.00373	0.991915	0.948496	0.860987	0.345533	0.187098	0	0	0	0
Ufm1	947810	953459	888302	1.18277e+06	1.11653e+06	1.05889e+06	188348	179202	216074	1.09346e+06	1.00722e+06	932212	1.20384	0.0102114	0.209216	6.32935e-06	1.08723	0.187211	0	0	0	0
Tsc2	1541.64	1514.33	5626.17	3474.35	5330.73	5570.33	2110.58	580.514	1934.61	6941.48	3844.06	5693.11	1.65575	0.279435	0.532785	0.40359	1.898	0.187312	0	0	0	0
Nln	224651	211528	212975	224529	205452	257819	214728	229833	199124	215243	184479	202552	1.05953	0.462104	0.991577	0.861373	0.927783	0.18766	0	0	0	0
Mllt4	3320.06	3194.63	2063.18	3214.73	3072.83	8	8	8	8	1738.81	2665.4	8	0.73393	0.534186	0.0027979	0.00204198	0.514371	0.187853	0	0	0	0
Ttc39b	16557.4	56518	31460.1	31490.8	37904	38799.4	18592.2	12991.2	11286.3	47796.3	50780.5	81540.7	1.035	0.923204	0.410098	0.158263	1.72303	0.187866	0	0	0	0
Gopc	5298.86	4972.52	5376.36	7133.72	5749.57	6710.94	3146.34	1721.5	8	8	8	6045.38	1.25221	0.0371137	0.3116	0.0172264	0.387365	0.188181	0	0	0	0
Numa1	64396.2	55043.1	58377.5	50563.9	53892.5	51715.7	25664.1	43093.2	28535.5	63742.4	64892.3	62575.8	0.878275	0.0679877	0.547152	0.0113617	1.07532	0.188218	0	0	0	0
Dhx9	569939	601698	625361	562500	550194	645427	612359	661587	590060	575883	581248	522101	0.978366	0.722033	1.03729	0.447356	0.934465	0.188441	0	0	0	0
Myadm	32035.9	26963	36615.4	34592	26040	31364	20949.7	20074.4	23519.4	29111.7	25949.8	26549.9	0.962158	0.76324	0.675041	0.0252724	0.853549	0.188931	0	0	0	0
Gbp7	3450.82	8	1320.17	8	2298.22	1097.77	109824	122121	124624	8	8	8	0.712282	0.722271	74.6118	1.50909e-05	0.00502198	0.189262	0	0	0	0
Abcb7	101640	77222.9	63005.4	56066.2	77049.2	73589.9	64059.2	65030.7	56869.5	64991.7	53279.5	66571.1	0.854619	0.418822	0.768845	0.182571	0.764226	0.189392	0	0	0	0
Mib1	1806.8	10357.4	3874.95	1016.31	14982.6	1360.43	3031.72	4372.66	1707.87	1526.85	1119.33	1177.75	1.08231	0.937479	0.568124	0.438788	0.238412	0.189497	0	0	0	0
Txndc15	7166.58	7281.9	7411.57	16607.6	17682.6	10315.7	8	8	8	9163.5	10148.6	21887.7	2.04052	0.0299763	0.00109789	5.35644e-08	1.88471	0.189915	0	0	0	0
Cdk1	20550.6	19365	24033.7	8	25604.7	13961.2	10764.3	8	8	19667.8	8	15319.5	0.618833	0.341332	0.168575	0.0100004	0.547234	0.190189	0	0	0	0
Sar1a	406789	508883	458627	470855	474066	467511	688498	604762	725565	429645	288808	406885	1.02775	0.689084	1.46899	0.00974499	0.818846	0.190233	0	0	0	0
Srrm1	45631.7	31692.1	28265.6	26985	29649.2	28220.3	23202.5	21418.8	19848.8	26286	24917.7	28734.7	0.803626	0.267196	0.610573	0.0640438	0.757068	0.190238	0	0	0	0
Arpc1b	3.23736e+06	2.97133e+06	3.11366e+06	3.20631e+06	3.13189e+06	3.105e+06	2.21994e+06	2.18202e+06	2.26028e+06	3.11816e+06	2.77765e+06	2.78052e+06	1.01296	0.651348	0.714653	0.000378971	0.930702	0.190278	0	0	0	0
Hist1h1e	2.04721e+06	2.34157e+06	2.25356e+06	2.12454e+06	1.95882e+06	1.96968e+06	1.27034e+06	1.16934e+06	1.18957e+06	2.44299e+06	2.24077e+06	2.61288e+06	0.911282	0.127367	0.546382	0.000408796	1.0985	0.190388	0	0	0	0
Cpd	14841.7	20722.7	17970.1	7473.35	4982.81	12887.5	6781.06	16130.8	9609.19	16821.3	38510.2	28910.8	0.473407	0.0312054	0.607477	0.0972671	1.5736	0.19047	0	0	0	0
Rngtt	9146.65	9794.1	7873.41	7769.48	9464.53	8594.99	1799.53	15582	2485.4	2566.22	1828.35	9924.3	0.963259	0.682868	0.740912	0.63538	0.534004	0.190487	0	0	0	0
Fam210a	13774.7	12611.5	11555.5	12998.4	9408.6	10826.2	11685.9	9868.38	9667.86	12772.9	8551.04	10042.1	0.875902	0.269322	0.822899	0.0689923	0.826692	0.19056	0	0	0	0
Tbc1d9b	9292.68	14073.1	16676.7	17887.2	18196.6	17553.2	19510.5	16355.1	16554.4	20874	16005.5	15950.7	1.3395	0.105064	1.30911	0.159488	1.31935	0.190724	0	0	0	0
Srfbp1	22431	18916.2	18527.3	18367.3	15657.5	16330.5	9464.8	9921.43	11516.1	18130	11791.6	18282	0.841013	0.0994323	0.516119	0.00224553	0.805077	0.190778	0	0	0	0
Hras	15855.1	20494.3	8	22792.4	8	8	7309.03	15932.4	17905.4	26882	18178.4	22868.4	0.62734	0.669016	1.13173	0.830859	1.86836	0.190941	0	0	0	0
Pgrmc2	217343	239232	214860	260186	243686	277959	187583	194741	196693	221341	203527	194019	1.16442	0.042879	0.862358	0.0200187	0.921738	0.190949	0	0	0	0
Pla2g15	45474.3	57922.1	68679.4	136450	115651	139070	13175.2	9574.42	8771.39	115921	60625.6	78556.7	2.27325	0.00186352	0.183181	0.00237771	1.4825	0.191215	0	0	0	0
Slc25a15	9489.88	8	9898.44	9700.34	8	9755.41	11848.4	8	8	12038.7	12047.4	10678	1.00348	0.996316	0.611682	0.64835	1.7923	0.191498	0	0	0	0
Blm	9316.84	13742.7	15492.2	5864.22	13207.2	21195	5767.75	8799.8	5077.85	18281.6	14128	16482.8	1.04448	0.910833	0.509585	0.0435903	1.26823	0.191617	0	0	0	0
Zc3h13	2556.16	2766.62	2138.5	2713.58	3482.14	4867.18	4542.98	3892.83	3298.86	4894.13	2696.29	3144.38	1.48271	0.141487	1.57274	0.0243032	1.43873	0.191734	0	0	0	0
Vav3	45958.3	49355.8	41490.2	56962.3	47247	55542.8	28959.3	30308.3	46710.9	47837.4	26646.7	29015.6	1.16774	0.113741	0.774672	0.169732	0.756554	0.191956	0	0	0	0
Galk1	942173	838292	829796	931014	966454	824666	1.0345e+06	1.56531e+06	1.11728e+06	970786	1.37477e+06	942651	1.04286	0.540926	1.42403	0.094136	1.25972	0.192114	0	0	0	0
Olfr1295	8	8	15592.1	8	20905	47499.2	11195.1	9470.14	6805.19	37988.9	8392.94	17156.3	4.38312	0.297022	1.76001	0.500828	4.07084	0.192305	0	0	0	0
Abl2	8182.24	8610.75	8	9723.5	1783.14	14155.8	8	539.444	1255.9	9980.27	8099.58	16526.9	1.52744	0.553699	0.107335	0.151189	2.0598	0.192312	0	0	0	0
Ube2g2	105179	94407.8	87517.5	103353	92889.6	8	84064.4	75224.2	74645.6	87171.8	91375	78926	0.683553	0.413832	0.814805	0.0412987	0.896792	0.192406	0	0	0	0
Wdr82	94936.3	107327	100836	101617	55030.6	89489.5	80067.3	71792.5	90019.9	134951	123000	98406.3	0.812067	0.257887	0.798022	0.0327803	1.17571	0.19244	0	0	0	0
Emc7	147198	159394	172841	146881	158528	170332	103963	144636	94093.9	166473	109195	83551.3	0.992298	0.90828	0.714786	0.0565085	0.749259	0.192648	0	0	0	0
Kras	8	8	20846.2	18517.8	21458.2	19846.1	9599.43	8	19220.8	16045.3	21180	17032.9	2.86749	0.137066	1.38184	0.78002	2.6008	0.193076	0	0	0	0
Isoc1	75839.1	113518	126324	123524	121344	137179	151201	170824	146190	121964	126280	147256	1.21023	0.237528	1.48319	0.0397031	1.25284	0.193601	0	0	0	0
Polr2g	43721.7	47463.6	48216.7	60710.6	59844.3	48846	20595.1	25363.7	22362	45954.4	31894.2	41170	1.2152	0.0696408	0.490099	0.00027237	0.85378	0.193741	0	0	0	0
Pkn1	44984.9	50081.2	31530.3	47751	49165.4	47614.4	39980.8	43441.7	39575.8	31310.6	36621.7	31548.6	1.14167	0.342472	0.971578	0.842755	0.785812	0.194036	0	0	0	0
Irgm1	33194.6	29198.3	46273.8	23058.7	30437.7	22579	380020	449307	422601	33662.3	21161.3	23913.5	0.70008	0.131831	11.5208	5.24469e-05	0.724574	0.194094	0	0	0	0
Nol11	64258	84066.5	61576.2	76973.3	102454	67035.2	43086.3	63402.5	60207.6	67103.6	51249.2	49096.2	1.17419	0.391931	0.794168	0.203779	0.797753	0.194328	0	0	0	0
Acyp1	248443	233686	244047	246270	261662	224995	40551.2	36183.5	31885.8	252690	243683	263688	1.0093	0.854336	0.149579	2.14605e-06	1.04666	0.194363	0	0	0	0
Phax	66385.3	54074.2	46279.6	54168.9	50083	55838.4	18445.7	16731.6	9438.13	20024.3	48502.6	47066.4	0.960124	0.734637	0.267576	0.00326285	0.693259	0.194695	0	0	0	0
Hnrnpd	38257.2	30633.7	28923.8	38721.5	31393.9	41503.3	6615.06	7970.39	10424	38727.3	34037	44319.5	1.14112	0.330925	0.255682	0.00139891	1.197	0.19495	0	0	0	0
Stx12	313425	354388	387895	435688	359955	472698	189043	202766	174146	469735	375929	382916	1.20141	0.147627	0.53609	0.00210296	1.16375	0.195023	0	0	0	0
Cyb5b	602645	545089	527082	615094	546475	555092	354281	312765	288798	549416	478380	336549	1.02499	0.679711	0.570715	0.00128963	0.814624	0.195129	0	0	0	0
Ago2	88579.7	97229.7	87965.2	78132.1	89842.7	94603.3	35997.6	44017.3	37764.1	90046.6	70346.2	83100.2	0.959103	0.550722	0.430204	0.00017489	0.889393	0.195301	0	0	0	0
Vta1	167961	176777	181358	199387	144302	184526	109903	141485	122544	162004	172286	168735	1.00403	0.96871	0.710767	0.0070789	0.956144	0.195532	0	0	0	0
Npm3	668150	597951	712415	577433	622411	887003	592865	577839	602017	624886	595966	596175	1.05475	0.741576	0.895986	0.114284	0.918379	0.195584	0	0	0	0
Prpf6	111045	119196	117464	109771	101264	115985	105150	103321	108638	95280.2	113380	110486	0.940508	0.234839	0.912007	0.0253058	0.917864	0.195767	0	0	0	0
Ints12	9460.58	5661.53	19144.9	16031.4	18492.3	5271.55	8	8	1206.27	3991.72	6702.53	4508.91	1.16132	0.763029	0.035669	0.0524088	0.443667	0.196018	0	0	0	0
Got1	4.18436e+06	4.41906e+06	4.22723e+06	4.44185e+06	4.14503e+06	4.26078e+06	464471	314572	314727	4.32594e+06	3.87064e+06	3.64795e+06	1.00133	0.962245	0.0852466	1.51369e-06	0.923143	0.196244	0	0	0	0
Steap3	102987	126891	149952	94711	80726.7	77265.3	52279.6	54711.8	58798.5	91015.9	115388	102422	0.665306	0.0437428	0.436485	0.00646655	0.813064	0.196258	0	0	0	0
Eif1a	524554	638936	607372	546248	682503	566996	454619	530392	500858	492701	550802	546713	1.01405	0.886197	0.839065	0.0794597	0.89799	0.196618	0	0	0	0
Wdr74	15794.8	23576.7	24836.5	27370.2	24244.3	15730	24911.2	22004.9	21547.5	17737.8	18359.4	11669.1	1.04885	0.827027	1.06628	0.662748	0.743929	0.196736	0	0	0	0
Nap1l1	503753	546549	587529	497179	509166	470840	517102	554414	539380	512639	496734	513457	0.901915	0.115415	0.983553	0.75181	0.929784	0.196932	0	0	0	0
Nudt9	23253	42020.5	27045.6	12446.9	26502.9	23370.2	45996.5	55263.6	79957.9	16002.9	6413.84	29296.1	0.675051	0.233942	1.96295	0.0636277	0.560153	0.197441	0	0	0	0
Trappc6b	157141	151060	155526	125598	179843	123078	78837.2	40498	137429	167689	85421.7	63112.7	0.924077	0.562427	0.553698	0.0710072	0.681917	0.197546	0	0	0	0
Kif1b	5130.57	3484.04	4175.04	5296.61	7183.48	23292.5	3048.27	2669.42	2266.64	6132.91	9749.81	27441.2	2.797	0.252203	0.62428	0.0386434	3.38742	0.197933	0	0	0	0
Macf1	1862.5	1674.04	1512.02	1480.85	1829.01	1666.45	867.785	1278.27	8	1939.26	1786.65	2675	0.985688	0.874184	0.426668	0.0675956	1.26787	0.197944	0	0	0	0
Uimc1	9612.88	8003.75	8	8701.64	6061.64	7002.05	5466.22	5224.89	5962.38	11966.1	14691.2	7651.9	1.23494	0.676179	0.944899	0.918672	1.94666	0.198102	0	0	0	0
Ndufa10	444638	370921	274710	592804	386724	427103	330228	434273	329321	268005	278715	309138	1.29017	0.257725	1.00326	0.98526	0.784998	0.198246	0	0	0	0
Ogdhl	116777	106435	130706	111096	115484	104348	85517.1	76819.5	79838.5	78023	102377	114402	0.935039	0.378266	0.684268	0.00759886	0.832964	0.198645	0	0	0	0
Parn	21011.2	20834.9	11745.9	20787.8	14870	15450	23767.6	40271	28410	20710.8	22310.9	31009.9	0.953646	0.829021	1.72504	0.088855	1.38139	0.198646	0	0	0	0
Nmt2	271080	287986	293525	302001	378802	309098	269118	315532	315738	292076	319752	292956	1.16105	0.1461	1.05606	0.39948	1.06122	0.199009	0	0	0	0
Prpf8	232078	233652	215421	208515	220630	218098	221939	263166	232644	215337	192531	223137	0.950219	0.17681	1.05373	0.422267	0.926381	0.199199	0	0	0	0
Adam15	14280.7	13416.2	13381.7	13240.9	17443.9	15978.4	7725.15	6395.93	1850.22	4441.2	9714.52	14050.3	1.13595	0.215495	0.388798	0.00971744	0.686634	0.199377	0	0	0	0
C330007P06Rik	39874.6	31671.4	28197.5	15598.7	8228.15	17730.5	24644.2	22664	25781.7	23706.7	22803.7	32174.4	0.416642	0.0125676	0.732778	0.0680683	0.788872	0.199396	0	0	0	0
Ppp1r10	33064.7	46190.4	31462.7	30131.4	41894	40546.6	14590.8	15030.1	24402.3	31118.8	30518.2	26654.8	1.01675	0.922458	0.487936	0.0288195	0.79745	0.199613	0	0	0	0
Abhd14b	140538	64395.2	143717	170416	176455	176267	92061.9	93379.2	104152	205342	117357	206646	1.50047	0.0889366	0.830615	0.494359	1.51827	0.200236	0	0	0	0
Commd1	159045	174306	154567	188352	201106	178296	101300	152159	117012	193263	167567	172507	1.16363	0.0403719	0.759292	0.0727823	1.09309	0.200304	0	0	0	0
Otud4	5170.5	1795.43	8	2421.32	2116.95	8	1645.94	1689.16	1865.8	8	8	8	0.651894	0.65764	0.745763	0.716356	0.00344138	0.200626	0	0	0	0
Gm15776	1.27022e+06	1.31522e+06	1.10797e+06	1.32655e+06	1.42661e+06	1.24163e+06	226282	306254	206327	1.08667e+06	1.19063e+06	1.08618e+06	1.0816	0.29065	0.200049	0.000147724	0.91067	0.200793	0	0	0	0
Foxk1	28717.7	22423.7	27212.2	27605.6	30095.6	11051.8	5235.84	6801.48	8429.87	41395.1	27634.7	30441.5	0.877472	0.636666	0.261216	0.000793168	1.26952	0.201235	0	0	0	0
Polr1e	6671.81	20673.6	16166.1	12975.4	10271.4	10479.9	5540.52	8	8	5896.06	12491.3	8	0.775122	0.482428	0.127702	0.0488555	0.42277	0.201281	0	0	0	0
Hspa8	1.39168e+07	1.37913e+07	1.3315e+07	1.45194e+07	1.37942e+07	1.39178e+07	9.92523e+06	1.20423e+07	1.23081e+07	1.37399e+07	1.29103e+07	1.24371e+07	1.02945	0.236433	0.835521	0.0441689	0.952816	0.201504	0	0	0	0
Itgb1	234867	226097	237369	293910	249585	257341	143677	132449	123190	206743	147830	230329	1.14678	0.0723422	0.571814	0.000128884	0.83757	0.201592	0	0	0	0
Zc3h18	57639.9	61543.3	62076.5	51644.5	55657.9	57701.2	27019.9	28208.4	31976.2	54191.6	51587.6	61053.7	0.910316	0.0747898	0.481102	0.000105877	0.920408	0.201634	0	0	0	0
Rplp2	2.93203e+07	2.79903e+07	3.13221e+07	3.01323e+07	2.69982e+07	2.81949e+07	3.83118e+06	3.72289e+06	4.63578e+06	2.7849e+07	2.37383e+07	2.87298e+07	0.962685	0.454043	0.137532	1.46681e-05	0.906178	0.20194	0	0	0	0
Eef1e1	1.14476e+06	972289	987991	1.07749e+06	1.0202e+06	988060	794641	943381	1.10817e+06	966319	884921	971349	0.993785	0.921039	0.916635	0.461224	0.909034	0.202165	0	0	0	0
Hbs1l	24755.4	35230.4	20331.5	23742.9	29527.1	29476	25891.6	25147.7	28803.1	30317.2	34080.1	39504.3	1.03024	0.874683	0.994087	0.973946	1.29364	0.202295	0	0	0	0
Yipf3	41334.1	66879.9	62315.3	68275.4	73947.7	72850.7	35802	42227.9	23480.5	29064	44040.2	50929.4	1.26121	0.139064	0.595267	0.0746011	0.727345	0.20237	0	0	0	0
Blvrb	1.95996e+06	1.75363e+06	2.20446e+06	1.78292e+06	1.65266e+06	1.99035e+06	2.62021e+06	2.70997e+06	2.87899e+06	1.55834e+06	1.38678e+06	1.97611e+06	0.916845	0.3718	1.38714	0.00715444	0.831562	0.202446	0	0	0	0
Nae1	134950	177531	185551	193339	189583	195401	99218	122265	142510	189613	181200	206753	1.16122	0.165407	0.730862	0.0900306	1.1597	0.20246	0	0	0	0
Mars	687590	651849	722944	634232	588073	707731	449940	460350	518036	685548	571854	628217	0.935828	0.336595	0.692561	0.00200688	0.914291	0.20263	0	0	0	0
Ubxn4	255925	270887	253877	236531	317958	296401	97090	103461	118145	250530	188831	246887	1.08992	0.401245	0.408224	4.78498e-05	0.879029	0.202839	0	0	0	0
Ints8	1917.47	8	8	5915.64	4695.9	11029.4	827.857	3294.41	3354.07	6349.34	4729.69	8	11.1928	0.032364	3.86681	0.152616	5.73428	0.20287	0	0	0	0
Thoc5	80145.8	67472.7	79224.8	60179	69309.9	74270.8	65456.9	54686.5	66406.5	72871.9	62643.1	68344.2	0.898239	0.255495	0.822373	0.0726541	0.898678	0.203102	0	0	0	0
Pi4ka	14974.9	25772.1	16361.4	8	16330.5	8	8	8	8	42018.3	27150.8	20655.7	0.286237	0.10143	0.000420254	0.00495923	1.57288	0.203163	0	0	0	0
Mkl1	5931.15	2952.37	2458.72	14766	10223.8	10000.9	3973.43	8	8	2938.67	8	2061.83	3.085	0.0141188	0.351733	0.225029	0.44158	0.203269	0	0	0	0
Mrps28	35594.6	46158	76406	69772.5	58485	89050	56394.2	69498.8	47428.8	69323.8	65058.1	88378.6	1.37398	0.262719	1.09587	0.732846	1.40846	0.203372	0	0	0	0
Tmem38b	68924.1	34353	60200.5	80497.5	49710.8	76124.2	33980.9	24592.9	55359.4	59656.2	75546	104345	1.26215	0.369823	0.696934	0.297686	1.46532	0.203477	0	0	0	0
Hnrnpa0	1.10866e+06	1.14942e+06	1.02e+06	1.19288e+06	1.0819e+06	1.03232e+06	900780	991835	940337	1.08999e+06	978956	944242	1.00885	0.881566	0.86421	0.0330063	0.919191	0.204053	0	0	0	0
Usp19	25839.1	21776.6	28837.9	30051.8	24912.6	17168.1	19164	13289.8	25926.8	24211.3	19713.4	21486	0.943482	0.752672	0.76361	0.223441	0.855561	0.204172	0	0	0	0
Aaas	69167	61006.9	53352.2	47580.2	52725.3	58823.2	35193.4	35107.1	33283	56046.9	54337.9	51547.5	0.867063	0.220373	0.564407	0.00444359	0.88234	0.204313	0	0	0	0
Lmna	4.54989e+06	5.03147e+06	5.06493e+06	6.00155e+06	5.52911e+06	5.86316e+06	3.20639e+06	3.55311e+06	3.7051e+06	5.18628e+06	5.07338e+06	5.15693e+06	1.18759	0.0135979	0.714489	0.0033072	1.05259	0.205002	0	0	0	0
Ccdc115	299131	278201	374857	469802	418351	384958	149053	147149	186726	243518	248280	302218	1.33704	0.0493486	0.507177	0.00816892	0.833884	0.205116	0	0	0	0
Dstn	933442	979002	936083	1.11794e+06	1.07772e+06	750675	909251	987752	1.05168e+06	799200	977701	769893	1.03434	0.794713	1.03516	0.487967	0.894074	0.205493	0	0	0	0
Ddi2	285972	316665	326756	298940	279919	303183	15427.3	67734.8	57206.2	394866	303507	364905	0.949052	0.328574	0.151032	0.000198404	1.14406	0.20553	0	0	0	0
Obfc1	44881.6	31631.7	46435.5	38780.2	33150.9	29865.4	24464.5	38488.9	41958.3	21878.2	19433.3	42396.7	0.827958	0.259452	0.853295	0.445829	0.680837	0.20566	0	0	0	0
Copb1	648555	534759	718925	705206	621022	587612	546400	670157	606434	549324	498845	585714	1.0061	0.954758	0.958339	0.702955	0.858926	0.205755	0	0	0	0
Dhx16	2658.62	4035.96	5815.59	988.885	2814.08	2289.12	8938.72	10799.5	6483.39	4898.19	7006.47	5602.03	0.486971	0.114391	2.09602	0.0418892	1.3994	0.205932	0	0	0	0
Csnk2a2	276034	271139	266609	235076	269965	204899	196693	216026	221279	264864	194114	254391	0.872396	0.142502	0.779076	0.00166294	0.87661	0.206337	0	0	0	0
Exosc9	49350.8	50222.3	44644.9	55643.5	35710.3	51484.7	33667.9	38988.8	31454.9	22175.9	36384.9	49348.6	0.990435	0.945439	0.721905	0.00912501	0.748238	0.206501	0	0	0	0
Llph	40570.6	62617.9	75953.5	31802.7	80419.1	83974	46364.5	30609.1	28250.4	28881.1	41188.8	52919.2	1.0952	0.78767	0.587377	0.104636	0.686546	0.206682	0	0	0	0
1700047I17Rik2	13667	19824.3	24317.3	20232	3470.19	3533.74	8	8	8	14022	14255.9	15452.3	0.471139	0.185109	0.000415163	0.00336185	0.756465	0.206826	0	0	0	0
Cog1	39258.2	42338.5	48250.4	45468.8	56482.9	32094.4	33359.3	39029.1	23491.5	41343.9	39110.8	33808.8	1.03234	0.861557	0.738406	0.0972803	0.879986	0.207409	0	0	0	0
Eif4ebp1	460017	491224	446051	449013	453253	450302	45105.8	8	8	355699	485316	341272	0.967993	0.328653	0.0322924	2.34508e-05	0.846128	0.207447	0	0	0	0
Imp4	78709.1	112332	103714	111937	68209.2	95638.5	74679.5	76993.7	84267.9	88706.4	58621	85067.5	0.935639	0.717195	0.800465	0.134967	0.788434	0.207524	0	0	0	0
Snw1	75884.3	65568.3	78406.6	75796.4	65293.7	53948.1	36944.9	17932.6	34456.1	42429.2	67714.4	67781.5	0.887106	0.327938	0.406322	0.00367292	0.809269	0.207601	0	0	0	0
Csk	27368.2	12088.5	43069.7	87326.7	70660.6	55616.4	89534.8	73746.5	98447.7	64520.1	28922.1	50623.1	2.58831	0.0269463	3.17146	0.00653296	1.74569	0.208266	0	0	0	0
Alg9	15993.2	20065.6	14780.4	21307.9	13991.6	19519.5	5883.56	3706.7	9167.81	15601.2	14553.9	8948.38	1.07828	0.651389	0.368968	0.00898894	0.76916	0.208515	0	0	0	0
Dync1li2	106670	101545	101012	142178	128738	139203	73046.1	31416.3	57017.2	107478	69145.8	81081.8	1.32627	0.00165263	0.522204	0.0158875	0.833387	0.208597	0	0	0	0
Ppfia1	17880.6	5434.96	8151.2	14748.1	14098.3	17435.4	14362	16984.8	16352.8	12418.8	18103.9	22073.5	1.47081	0.275589	1.51587	0.233592	1.67148	0.208642	0	0	0	0
Noc4l	272066	108618	112918	70864.1	126630	103761	88009.5	98798.9	84867.3	86031.2	87109.4	78816.4	0.61032	0.31732	0.550395	0.242179	0.510446	0.208991	0	0	0	0
Emb	194582	174071	182623	154601	154201	165341	88797.6	77480.5	90091.2	179992	173615	156952	0.860082	0.0211197	0.465047	0.000164053	0.92614	0.209539	0	0	0	0
Pon3	700544	713443	933296	512981	568767	702005	423316	357917	471543	803282	482849	461008	0.759923	0.116523	0.533713	0.0114388	0.744324	0.209623	0	0	0	0
Map4k5	9057.84	10481.6	8800.51	15004	18009.1	13578.7	4651.06	9895.02	4127.08	8670.9	13661.7	16338.3	1.64403	0.0123931	0.658899	0.167614	1.36454	0.209763	0	0	0	0
Eif3m	729069	713761	619197	722457	564140	738152	860224	986870	881317	675075	614045	539750	0.981922	0.858427	1.32317	0.0130239	0.886928	0.209838	0	0	0	0
Mrpl43	27489	28413.8	31986.3	21376.2	35597.9	29377.1	26769.9	21171.4	37837.6	27609.7	27527.4	20303.1	0.982501	0.911632	0.97599	0.896666	0.858356	0.210223	0	0	0	0
Txn2	200801	290185	269426	244632	232915	223398	106136	131825	117811	245470	189994	161383	0.921796	0.513746	0.467867	0.00855184	0.784899	0.210437	0	0	0	0
Ykt6	208915	191756	173550	209263	189937	240509	143008	150114	124444	250042	212158	196439	1.11404	0.290235	0.727186	0.0149445	1.14701	0.210826	0	0	0	0
Derl1	125245	134928	114059	89537.2	152042	130146	33571.9	31561.6	24550.5	35452.2	114689	107896	0.993301	0.967503	0.239648	0.000137937	0.689511	0.211453	0	0	0	0
Gdpd1	414669	334123	550261	382204	369928	493360	223033	269570	333650	391688	292230	300459	0.958769	0.821884	0.636043	0.0898503	0.757765	0.211855	0	0	0	0
Flot2	22341.3	10495.4	21375.5	12680.8	12045.2	18487.2	7180.26	4957.65	11296.5	20758.7	25225	27088.4	0.797112	0.443438	0.432271	0.0722315	1.34789	0.212024	0	0	0	0
Nolc1	169479	143831	156779	146737	118631	157505	27030	59537.3	25520	151332	112321	143852	0.89956	0.316245	0.238438	0.000863587	0.866866	0.212056	0	0	0	0
Capg	1.21382e+07	1.18027e+07	1.09375e+07	1.18879e+07	1.1155e+07	1.11717e+07	6.09482e+06	6.55749e+06	6.83119e+06	1.19671e+07	9.27208e+06	9.46152e+06	0.980965	0.635151	0.558612	0.000251152	0.880219	0.212306	0	0	0	0
Cep170	8813.84	8430.33	9526.81	10747.9	10216.5	15999.5	4686.82	3908.75	5803.99	10523.3	9195.02	15039.8	1.38074	0.143917	0.537879	0.00293309	1.29835	0.212764	0	0	0	0
Git2	30901.8	31906.8	36669.5	29876.9	33215.6	37659.1	27311	40085.5	36025.3	31809.1	30260.9	28332	1.0128	0.889625	1.03964	0.76819	0.908762	0.21285	0	0	0	0
Usp7	93710.1	83112.8	90825	76398.2	79777.7	84881.9	63604.5	81647	76930.3	77567.3	90241.9	72701.5	0.900653	0.0916376	0.830127	0.0726971	0.898609	0.212886	0	0	0	0
Elmod2	11501.3	9753.78	8296.13	4551.91	2419.03	7527.95	7960.18	10387.4	7923.65	5895.46	9510.43	7950.08	0.490636	0.0454025	0.889007	0.425714	0.790355	0.21367	0	0	0	0
Epn1	27811.5	44664.8	46343.2	66135	63240.3	42603.1	13361.5	13025.1	13279.9	58179	52169.7	41997.8	1.44739	0.135019	0.333839	0.0111762	1.28217	0.21394	0	0	0	0
Trmt10c	61113.5	68912.6	82432.2	80512.2	72770.6	85657.6	52759.8	53148.8	53003.5	53334.5	47920.7	70430.5	1.12465	0.291279	0.747968	0.0456707	0.808091	0.214011	0	0	0	0
Cct8	4.31692e+06	4.47111e+06	4.51929e+06	4.84833e+06	4.5057e+06	4.48609e+06	2.95183e+06	3.12528e+06	3.20373e+06	4.47737e+06	4.14808e+06	3.9574e+06	1.04004	0.251214	0.697424	0.000153378	0.945558	0.214135	0	0	0	0
Gpr179	58696	31753.7	38676.4	41116.9	31226	42890.4	16575.5	34886	20963.6	30642.2	31405.7	31330.1	0.89241	0.628654	0.560888	0.125552	0.723154	0.21438	0	0	0	0
Ddost	1.1404e+06	973613	997548	1.10852e+06	890807	663336	780068	826812	833369	1.22775e+06	1.06732e+06	1.12621e+06	0.855732	0.341287	0.784251	0.0149696	1.09954	0.214512	0	0	0	0
Fau	3.54687e+06	4.57464e+06	4.03007e+06	3.98881e+06	3.54581e+06	3.43502e+06	1.33148e+06	1.29507e+06	1.34352e+06	3.93951e+06	3.34928e+06	3.23285e+06	0.902735	0.313115	0.326713	0.000783452	0.865866	0.214651	0	0	0	0
Rasal1	1620.42	8	1322.54	1940.06	798.971	1445.23	2318.14	1810.82	8	1162.34	3514.21	2015	1.41793	0.527888	1.4019	0.669023	2.26759	0.215107	0	0	0	0
Ccdc88a	2079.73	1726.79	1105.32	7064.55	1707.2	8	8	4406.2	1727.31	2195.03	5570.65	2236.04	1.78747	0.580247	1.25035	0.770165	2.03625	0.215496	0	0	0	0
Bpnt1	412959	425560	392902	360508	389358	363309	306108	351492	343798	376320	411141	379439	0.903976	0.0406885	0.813205	0.0106139	0.947606	0.21561	0	0	0	0
Aak1	57514.2	48663.4	45649.7	55655.8	32180.9	38369.5	28218.7	31792.6	41459.6	63237.1	50985	60182.3	0.831248	0.339156	0.668331	0.0343724	1.1487	0.215685	0	0	0	0
Arf1	6.6386e+06	5.00128e+06	5.17418e+06	5.67071e+06	5.50848e+06	5.66312e+06	5.61664e+06	6.02879e+06	6.15947e+06	5.0841e+06	4.78401e+06	4.56383e+06	1.00168	0.986469	1.05893	0.576882	0.858326	0.215952	0	0	0	0
Dctn1	138076	128821	159828	166486	152307	157243	124555	118674	122053	129646	132732	121072	1.11556	0.178502	0.856014	0.0935665	0.89859	0.216162	0	0	0	0
Ppan	87890.2	74758	103535	77911.4	59197.3	90444.2	26416.2	30317.4	32286.8	53517.4	89974.4	61918.7	0.854872	0.35469	0.334432	0.00224963	0.771687	0.216262	0	0	0	0
Kif15	8038.73	11396.3	6136.63	7787.13	17623.3	16743.3	8319.53	7495.05	7715.09	12327.7	16136.6	8711.9	1.64845	0.189262	0.920145	0.684597	1.4538	0.216448	0	0	0	0
Rplp0	6.91743e+06	6.56144e+06	6.1348e+06	7.07704e+06	6.20747e+06	6.24608e+06	4.39505e+06	4.06085e+06	4.50758e+06	6.4664e+06	6.02241e+06	5.12581e+06	0.995764	0.942823	0.660941	0.00108522	0.898078	0.216557	0	0	0	0
Cc2d1a	4028.29	4301.17	7073.49	10512	13469	8646.73	6380.43	15050.3	2716.15	12825.6	8637.76	4886.56	2.11828	0.0282637	1.56768	0.484136	1.71071	0.216784	0	0	0	0
Lyz2	185283	107937	188129	158279	106972	139893	43615.5	30732.6	40644.1	144488	117108	68832.7	0.841682	0.448369	0.238895	0.0100422	0.686464	0.216784	0	0	0	0
Cox5a	5.89752e+06	3.53242e+06	3.97437e+06	4.25829e+06	5.54882e+06	3.54641e+06	2.72615e+06	4.08036e+06	4.50354e+06	1.81416e+06	2.94928e+06	4.22609e+06	0.996211	0.986391	0.843762	0.482375	0.670645	0.217418	0	0	0	0
Ilf2	259221	329341	308408	296146	281370	305505	187738	170911	234108	281998	264625	251335	0.984448	0.8425	0.660843	0.0225533	0.889615	0.217962	0	0	0	0
Nubp1	77239.6	85108	96430.4	74067.9	76822.8	72434.6	39232.3	52643.5	21599.5	81118.6	17960.5	70662.9	0.862999	0.107497	0.438504	0.0101824	0.655937	0.217974	0	0	0	0
Mlst8	29768.5	45024.7	15648.2	24025.6	18921.2	27665.3	9437.93	15441.1	17324.1	17621	20255	14771.5	0.780748	0.496803	0.466635	0.142006	0.582117	0.218076	0	0	0	0
Larp7	88966.2	105326	90659.9	89955.4	98117.7	96770.6	75587.4	65738.7	70175	80063.7	86505.4	91448.6	0.999621	0.995321	0.742235	0.0144541	0.905478	0.218199	0	0	0	0
Map3k4	1655.62	8	941.075	5171.69	5367.67	4401.82	8611.67	1054.65	8704.38	8	5164.22	5439.74	5.73624	0.00184046	7.05292	0.111239	4.07416	0.218396	0	0	0	0
Pitpna	273349	254310	227987	267013	370975	391195	88600.8	109059	78807.3	387732	229875	357215	1.36199	0.0883536	0.365869	0.000550319	1.29005	0.218512	0	0	0	0
Parp10	2916.9	5726.81	6085.43	4640.4	9718.06	3453.53	56081.9	65465.8	40455.9	10617.5	3993.7	10933.3	1.2093	0.660026	10.9989	0.00262916	1.73429	0.218832	0	0	0	0
Tnfaip2	158652	157784	188627	143754	132472	151199	191195	311661	228257	168678	116800	140465	0.846282	0.0877644	1.44757	0.11165	0.843346	0.218849	0	0	0	0
Fabp5	3.68273e+07	3.49241e+07	3.51617e+07	3.63562e+07	3.26864e+07	3.39398e+07	9.16127e+06	7.61201e+06	8.10605e+06	4.06947e+07	3.53749e+07	3.80479e+07	0.963235	0.347574	0.232706	3.43579e-06	1.06739	0.218851	0	0	0	0
Ugp2	1.99766e+06	1.88252e+06	1.90284e+06	1.74084e+06	1.7861e+06	1.92994e+06	762721	941767	951050	1.96374e+06	1.69227e+06	1.71862e+06	0.943604	0.180751	0.459196	0.000123929	0.929383	0.218855	0	0	0	0
Tex101	206962	207789	224773	284921	242898	208884	123989	124401	125479	209786	203567	192770	1.15195	0.22748	0.584604	0.000108892	0.947772	0.21887	0	0	0	0
Hist1h1d	1.49881e+06	1.53499e+06	1.38083e+06	1.37173e+06	1.28307e+06	1.50997e+06	725822	644796	631976	1.64809e+06	1.45393e+06	1.84088e+06	0.943401	0.360757	0.453627	0.000127744	1.11967	0.219319	0	0	0	0
Hmgcl	664471	557377	613929	601132	797428	697983	464207	565497	543287	619333	508215	474645	1.14205	0.249413	0.856853	0.114964	0.87276	0.219672	0	0	0	0
Rps15	3.25953e+06	3.24332e+06	3.74775e+06	3.44799e+06	4.18418e+06	3.34925e+06	2.81434e+06	3.71659e+06	2.38953e+06	3.22743e+06	2.96751e+06	3.2376e+06	1.0713	0.477336	0.870237	0.355561	0.920195	0.219797	0	0	0	0
Ppat	68939.9	77713.7	89847	76095.4	105594	82492.6	79100.4	59181.3	61983	61954.8	69638.3	74223.1	1.11705	0.44171	0.846783	0.236847	0.870256	0.219867	0	0	0	0
Prune	238192	241037	237737	238614	223371	223884	184161	249563	224763	270746	231593	274910	0.956626	0.11205	0.918435	0.364944	1.08408	0.220063	0	0	0	0
Tbrg4	75792.7	76709	98767.7	83960.8	60604.2	63532.7	70082.6	83285.7	57659.5	86259.7	47840.5	57046.9	0.828186	0.242615	0.839847	0.272181	0.760726	0.220167	0	0	0	0
Fmn1	4850.66	11416.3	11733.2	7291.5	7348.68	9207.75	3191.95	2793.8	6400.23	14161.2	9989.44	17209.6	0.851706	0.584439	0.442353	0.107494	1.47714	0.220235	0	0	0	0
Lancl1	154781	131527	138839	153181	130286	139595	140159	180388	148908	131634	133614	129586	0.995098	0.945535	1.10422	0.35133	0.928699	0.220373	0	0	0	0
Pofut1	77176.2	41028.5	132623	55321.1	38144.2	49662.2	39447.1	51608.3	90417.7	53025.9	43121.5	37052.2	0.570622	0.256041	0.723498	0.494014	0.531041	0.220646	0	0	0	0
Tceb1	1.87992e+06	1.89209e+06	1.80534e+06	1.98055e+06	1.92553e+06	1.82113e+06	1.87993e+06	1.83562e+06	2.15305e+06	1.87308e+06	1.74213e+06	1.73248e+06	1.02687	0.407639	1.05222	0.398811	0.958824	0.22094	0	0	0	0
Ccdc6	11996.4	15202	7459.24	8460.07	7942.44	7328.54	10281.4	23981.2	23547.7	3452.46	9006.42	9369.69	0.684726	0.183845	1.66803	0.199451	0.629833	0.220955	0	0	0	0
Fahd1	59576.7	36782.3	33447.4	57894.2	49504.1	35551.7	8	9469.42	10324	23442.5	36835.7	30086.5	1.10126	0.697427	0.152546	0.0143432	0.696149	0.221009	0	0	0	0
Itih2	12892.4	3384.66	13976.1	6606.8	7808.2	6455.89	441640	538226	510145	4777.69	6053.81	4675.04	0.689875	0.408648	49.2514	7.27516e-05	0.512559	0.221055	0	0	0	0
Eri1	41932.2	48516.1	40040.2	41041.6	49703.2	13324.3	17396.2	18423.2	7853.45	8	41370	33115.3	0.797535	0.478158	0.334687	0.00239601	0.57088	0.221373	0	0	0	0
Vamp2	44725.7	52439.1	72714.4	8	35413.7	37616.2	8	8	28698.6	47530	35113.4	46978	0.42994	0.0941596	0.16903	0.0207083	0.763021	0.221584	0	0	0	0
Adnp	27161	37545.5	36222.1	25026.2	20738.7	23040.5	13254	10385.3	24471.9	26366.4	29787	29782.9	0.681723	0.0373803	0.476685	0.0310086	0.851456	0.22177	0	0	0	0
Ptk2b	8219.74	3790.73	6565.96	2649.23	7300.69	4997.32	43164.1	40497.6	36852.1	6781.92	14364	8761.28	0.804635	0.551622	6.48746	0.000110054	1.60996	0.221779	0	1	0	0
Acta1	6.86345e+06	6.1403e+06	5.78711e+06	6.88506e+06	6.80563e+06	6.98088e+06	6.7389e+06	6.42718e+06	7.09916e+06	5.81277e+06	5.82065e+06	5.78279e+06	1.10009	0.122366	1.07846	0.256466	0.926844	0.221822	0	0	0	0
Ormdl3	21879.4	21089.9	46340.8	11996.3	8	8	8	8	8	46759.2	43769.8	36858.6	0.134502	0.0488031	0.000268727	0.0229465	1.42635	0.222318	0	0	0	0
Ncoa3	3077.73	763.503	753.007	806.743	1872.62	1802.28	855.323	482.498	8	3120.88	3612.62	1879.76	0.975492	0.966752	0.292937	0.2528	1.87479	0.222871	0	0	0	0
Med23	3838.82	4325.91	4929.74	5165.78	4623.19	3630.27	3586.67	8	3605.1	2786.26	3492.12	4389.72	1.0248	0.853356	0.549834	0.187355	0.814703	0.222909	0	0	0	0
Nap1l4	571435	583696	559281	622370	596947	586376	467796	485897	546850	532957	513536	578937	1.05324	0.0761826	0.875252	0.0459465	0.948098	0.22394	0	0	0	0
Epg5	1415.28	1499.39	2931.98	2137.41	2848.53	1508.69	8	855.806	665.425	1376.36	8	1503.45	1.11083	0.747481	0.261557	0.0605275	0.493925	0.224201	0	0	0	0
Fuca2	20457.7	15012.7	21157.9	15405.4	11395.8	14054.7	6379.84	8	8	19011.3	13614.8	9129.67	0.721473	0.0816206	0.112944	0.00434587	0.737365	0.22457	0	0	0	0
Mybbp1a	1.28159e+06	1.45938e+06	1.39034e+06	1.41957e+06	1.43407e+06	1.5167e+06	1.21403e+06	1.16725e+06	1.31157e+06	1.27732e+06	1.35877e+06	1.11782e+06	1.05786	0.254505	0.893872	0.0945019	0.90865	0.224612	0	0	0	0
Pars2	26803.4	37445.8	16837.7	16640.2	30998.6	18293.3	16967.5	8	24218.8	13819.2	22619.7	16714.9	0.813105	0.536576	0.508026	0.22682	0.655516	0.22465	0	0	0	0
Lcp1	6.57868e+06	5.41239e+06	5.84163e+06	4.85694e+06	4.62521e+06	5.06515e+06	1.1082e+06	970697	936577	6.83113e+06	6.04081e+06	6.8005e+06	0.815766	0.0394416	0.169098	0.000137645	1.10317	0.224791	0	0	0	0
Atpif1	1.11708e+06	1.27266e+06	1.01448e+06	1.51019e+06	1.48661e+06	1.16719e+06	1.2835e+06	1.38275e+06	799068	1.06081e+06	1.0534e+06	801416	1.22319	0.131044	1.01795	0.921972	0.856472	0.224902	0	0	0	0
Nadk2	87381.5	90751.1	91868.5	82170.3	51152.1	57748	100825	74786.1	76834.2	97893.3	47803.6	58594.2	0.707666	0.0508111	0.934979	0.52751	0.75663	0.225017	0	0	0	0
Eef1b2	4.19731e+06	4.30269e+06	3.87409e+06	4.24917e+06	4.42875e+06	4.19408e+06	3.29655e+06	3.46154e+06	3.51883e+06	4.21722e+06	3.41664e+06	3.53072e+06	1.04024	0.322376	0.830519	0.00854586	0.902255	0.225102	0	0	0	0
Dbr1	8556.39	7383.47	7201.76	7833.84	11265.9	8654.2	7957.08	7179.69	11408.7	8	9460.9	8	1.19931	0.241231	1.14709	0.453263	0.409518	0.225245	0	0	0	0
Pnpt1	108661	55587.8	78428.6	71023.6	38930.7	62792.9	127844	157074	158742	52367.6	45295.4	71154.4	0.711839	0.26803	1.82819	0.021773	0.695645	0.225534	0	0	0	0
Get4	171168	125639	124006	119688	166974	110699	151274	187091	157996	119875	122776	109667	0.944268	0.75423	1.17953	0.254945	0.837229	0.225758	0	0	0	0
Arf6	615501	594265	680770	781402	732338	617923	545447	632116	650417	694795	738336	631166	1.12754	0.217603	0.966911	0.642049	1.09191	0.226553	0	0	0	0
Sestd1	12555.1	8	1091.37	24901.9	44180.7	41343	8	8	1277.34	24763	9503	8023	8.08716	0.0111294	0.0947195	0.365045	3.09709	0.226744	0	0	0	0
Lypla2	518522	441254	553072	597185	429019	494490	500466	428164	467383	436696	434918	483935	1.00519	0.9668	0.922771	0.375671	0.896024	0.226768	0	0	0	0
Paxbp1	22754.5	11755.5	16750.7	10897.5	11019	16498.6	5405.86	8389.02	4120.31	3650.7	13237.5	14419.8	0.749406	0.308958	0.349492	0.031423	0.61076	0.226865	0	0	0	0
Rbbp5	27315.3	51619.9	49142.9	47682.4	27905.8	30439.1	19055.9	26615.6	21764.6	25141.2	36292.3	30850.6	0.827833	0.4995	0.526523	0.0655936	0.720529	0.226972	0	0	0	0
Wash1	130986	134873	119299	148165	159509	178843	91723.5	101044	99341.1	127435	142312	156916	1.26316	0.0287379	0.758411	0.00482688	1.10776	0.227431	0	0	0	0
Mtpap	105574	91174	108199	84338.3	119521	132461	80232.8	98609.6	105530	98608.5	93189.8	73652.3	1.10288	0.532356	0.932532	0.498236	0.870481	0.227476	0	0	0	0
Rbks	10110	13247	10216.8	8269.41	8244.09	8	8821.97	8	8	7610.83	11194.7	8	0.492095	0.124912	0.26324	0.0570494	0.560364	0.227501	0	0	0	0
Rabl2	11935.2	9174.31	9634.39	9943.76	9054.58	9746.01	5253.23	6267.82	6567.9	10617.7	15165	11822.2	0.934961	0.498062	0.588375	0.0110102	1.22317	0.227563	0	0	0	0
9130011E15Rik	8515.59	3936.14	10893.7	10393.3	8374.49	8	4786.64	5167.6	4899.59	13107.2	11126	9118.78	0.804259	0.707458	0.636264	0.238504	1.42863	0.227813	0	0	0	0
Ppp2r5c	6155.59	9096.49	10060	7409.8	6938.51	8	2536.17	19450.4	5993.85	7397.7	6684.78	8	0.567172	0.242491	1.10542	0.874665	0.55667	0.228041	0	0	0	0
Itpk1	15313.1	15907.2	4182.34	20585.9	8488.11	8	3087.27	10178.4	5038.63	3480.9	5123.83	9071.37	0.821463	0.780972	0.517031	0.26125	0.499287	0.228371	0	0	0	0
Slc37a2	67785.8	88073.1	77120.5	74633.6	69024.6	78978.6	15941.6	20603.7	20688.8	79174.4	127457	92580.8	0.955607	0.625583	0.245662	0.000644265	1.28428	0.228403	0	0	0	0
Sbds	426416	419283	360769	549561	466195	350819	115736	67331.6	128462	404103	345890	308121	1.13271	0.432801	0.258216	0.000434367	0.877033	0.228469	0	0	0	0
Dpp9	20885.2	8160.64	9555.43	9523.6	14462.3	18663.1	21413.7	23429.9	19296	24018.8	23569.7	13534.3	1.10486	0.793321	1.66159	0.112756	1.58344	0.22862	0	0	0	0
Ptpn3	11535.8	9299.68	9704.07	11080.1	8097.93	15538.9	3038.56	2757.13	4164.21	12140.5	10104	14919.6	1.13678	0.57259	0.326131	0.00107149	1.21692	0.228859	0	0	0	0
Srrt	249676	279507	282815	280618	298391	286082	234508	242373	265187	226727	227246	275692	1.06539	0.2073	0.91388	0.170988	0.898605	0.229214	0	0	0	0
Mvd	224206	156651	177669	223624	208625	214297	259948	289099	299100	274736	211755	201327	1.15759	0.224376	1.51854	0.0140468	1.23149	0.229267	0	0	0	0
Clec10a	9235.86	11449.5	39515.2	272261	308212	300364	8	4285.55	8	8	8	14158.7	14.6317	4.81839e-05	0.0714536	0.131464	0.235457	0.229428	0	0	1	0
N6amt1	32864.2	25051.6	14225.7	34235.6	14049	49380.2	9150.42	20550.5	38487.7	32821.4	34579.7	28814.6	1.35379	0.503029	0.945205	0.902548	1.33371	0.229683	0	0	0	0
Myh6	9078.46	9569.91	9044.92	8566.14	9629.91	8	8	3782.48	8	8471.32	7708.84	8	0.657345	0.358313	0.137163	0.00329477	0.584552	0.229708	0	0	0	0
Uchl3	1.83218e+06	1.89268e+06	1.85162e+06	1.98134e+06	1.75011e+06	1.79072e+06	1.60594e+06	1.68058e+06	1.99174e+06	1.93506e+06	1.85174e+06	1.92408e+06	0.990259	0.817479	0.94652	0.452182	1.0241	0.229728	0	0	0	0
LOC102642938	9.34247e+06	9.90626e+06	1.05654e+07	1.04913e+07	1.02596e+07	1.10636e+07	8.34827e+06	9.29063e+06	1.02975e+07	8.89359e+06	9.06528e+06	9.87778e+06	1.06709	0.193067	0.937019	0.399605	0.933673	0.229989	0	0	0	0
Tmem256	164798	176084	203599	175659	35830.6	243424	124798	34671.9	169491	145461	176129	35415.1	0.8355	0.656277	0.604172	0.15685	0.655679	0.230711	0	0	0	0
Rps6ka3	74417.4	65373.9	83357.3	80773	75717	82826.2	46635.3	66123.6	56574.3	74010.4	40427.9	61712.4	1.07245	0.39073	0.758836	0.0790951	0.789387	0.230927	0	0	0	0
Urb1	11951.5	12786.8	13219.6	16207.4	15661.7	17459.2	8127.38	18908.3	3127.71	9779.05	13217.4	10002.9	1.29955	0.00429369	0.794656	0.60771	0.869368	0.231068	0	0	0	0
Psme3	573076	505006	522938	492194	527066	503969	244610	227023	269653	568729	382493	342021	0.951411	0.318917	0.463009	0.000274159	0.807762	0.231134	0	0	0	0
Golph3l	65991.8	99080.9	88785	92147.9	100836	75786.7	112431	153253	111169	106465	89736.3	104733	1.05875	0.705143	1.4845	0.0726406	1.18544	0.231237	0	0	0	0
Baiap2	11785.7	3318.97	26959.5	13078	17573.9	14016.8	36963.8	32303.7	32980.8	1099.39	7927.71	2508.89	1.06192	0.907927	2.43077	0.0469181	0.274248	0.231602	0	0	0	0
Numa1	8	5618.41	8	6540.52	6987.51	3323.79	4759.73	8	3347.06	4866.43	7375.6	2963.71	2.99088	0.16406	1.44022	0.74182	2.69873	0.231716	0	0	0	0
Pik3cg	10279.9	10034.1	13209.5	15964.2	16297.7	8	5859.26	2489.04	10912.4	22836.2	12827.5	12690.6	0.962603	0.942782	0.574543	0.147456	1.4424	0.231858	0	0	0	0
Mrps10	102897	63950.3	82454.1	123073	80136.5	127404	123612	102080	118024	74196.6	66186.6	56976	1.32616	0.223187	1.37872	0.0721975	0.79165	0.231955	0	0	0	0
Nifk	128696	139340	127929	150933	160241	195243	80809.5	79318.4	72644.6	150071	129327	148945	1.27894	0.0579978	0.587862	0.000258624	1.08177	0.232428	0	0	0	0
Fastkd5	22213.7	3696.27	10147.6	2702.41	12947.1	13471.4	2317.03	5109.98	7275.03	7723.48	2283.91	1813.65	0.807622	0.738507	0.407738	0.273534	0.327838	0.232624	0	0	0	0
Atxn3	145857	137683	111356	114147	125404	115364	60087	66725	52381.1	112372	116540	120896	0.898758	0.292487	0.453774	0.00302993	0.885826	0.232685	0	0	0	0
P4ha1	47637.3	74220.2	78818.5	122179	82738.4	98181.9	236855	265725	285478	78614.1	109364	74538	1.51039	0.0856828	3.92702	0.000335039	1.30816	0.232749	0	0	0	0
Phykpl	16210.6	37161.3	38377.4	44634.9	61553.2	59315.2	13435.2	70236.5	21969.9	60390.3	46026.4	31600.1	1.80387	0.0513713	1.15142	0.820276	1.50428	0.233276	0	0	0	0
Mettl7a1	48659.6	41454.5	50306.6	66664.9	59141.5	82834.9	31079.7	38942.9	41107.2	55078.4	45968.8	62157.6	1.48583	0.0386999	0.791406	0.0750547	1.16226	0.233534	0	0	0	0
Cers5	20007.7	30615.1	52084.5	31056.2	53738.6	37508.2	32418.2	20198.8	25696.1	32168.2	8	14848.9	1.19079	0.603424	0.762489	0.46487	0.457856	0.233676	0	0	0	0
Rabggtb	36881	13658.9	26653.9	13657.6	20217.3	11861.4	30905	11826.8	8566.64	20134.1	16405.1	9551.29	0.592487	0.218137	0.66454	0.422901	0.597076	0.233797	0	0	0	0
Fam192a	41148.9	41471.2	30259.7	36024.8	28269.7	35913.6	8	8	8	36311.6	29393.9	28595.5	0.887743	0.400153	0.000212616	0.000518601	0.835411	0.234205	0	0	0	0
Arhgap9	56567.3	52870.7	42146.8	64037.2	55770.7	68377.8	41618.9	54967.9	51193.2	56244.7	55385.4	58537.1	1.24146	0.0986169	0.9749	0.839579	1.12259	0.234206	0	0	0	0
AW551984	4413.41	17146.6	8	3165.9	9917.63	10027.6	8958.22	8	1384.12	8	8	8	1.07155	0.93144	0.479894	0.557055	0.00111276	0.234777	0	0	0	0
Mrto4	178067	163362	191639	199140	192188	147434	150865	179242	168922	179003	92192.1	149696	1.01068	0.921739	0.936144	0.384786	0.789562	0.235022	0	0	0	0
Rhbdd1	19767.4	16191.6	53240.5	8	25521.2	14333.5	11990.3	11936.1	13338.1	17800.3	16520.8	8	0.446894	0.302834	0.417765	0.216497	0.384857	0.235642	0	0	0	0
Ap5b1	6697.48	8774.59	6927.55	3445.78	8	4312.97	10422.5	7621.78	8480.44	8908.22	8	1783.32	0.346736	0.0294137	1.18416	0.263392	0.477666	0.235792	0	0	0	0
Cmas	291928	298214	288093	268595	238380	284742	132362	200337	175090	311104	289086	311121	0.901486	0.106722	0.578194	0.00353159	1.03766	0.235919	0	0	0	0
Tardbp	1.26153e+06	984717	1.10098e+06	1.11387e+06	969602	938750	917260	994683	1.14177e+06	947219	1.08293e+06	922023	0.902905	0.32535	0.912314	0.3993	0.881975	0.236044	0	0	0	0
Aldh9a1	883507	1.0773e+06	1.13881e+06	1.00895e+06	957764	1.00236e+06	709821	705492	754690	974199	903222	879621	0.957883	0.609273	0.700087	0.0168677	0.889478	0.236206	0	0	0	0
Eps8	13072.2	4361.51	14324.8	20478.9	11179.2	3446.15	4278.99	2996.62	1025.91	21920	11411.8	16635.9	1.10535	0.857763	0.261396	0.0752532	1.57336	0.236385	0	0	0	0
Galk2	520691	377745	440949	580548	485186	463979	572464	593924	582100	522565	500938	492528	1.1421	0.310872	1.30544	0.0310564	1.13189	0.236446	0	0	0	0
Rtca	81317.4	70606.3	99500.4	76794.3	55051.2	71373.8	81300.6	97345.5	90415.1	52720.7	83004.4	64824.1	0.808273	0.206504	1.07015	0.574466	0.797653	0.23653	0	0	0	0
Bin2	438998	369905	324718	404311	388464	375979	123151	99188.1	118066	452035	468565	386597	1.03099	0.749447	0.300282	0.00147745	1.15312	0.236649	0	0	0	0
Spr	590387	443977	441009	521244	459871	345676	108259	120686	132333	513345	324331	260155	0.899292	0.525273	0.244873	0.00172698	0.744104	0.237096	0	0	0	0
Heatr1	130182	113897	177878	103337	111932	136153	122713	162915	138659	95038.5	128283	109127	0.832837	0.336871	1.00552	0.974102	0.787873	0.23714	0	0	0	0
Adss	507768	495062	478046	571505	536907	572905	454349	458018	503114	500392	421996	457527	1.13535	0.0101774	0.95584	0.289949	0.931823	0.237416	0	0	0	0
Ndufb11	191849	124023	211063	205656	191727	143972	174165	172415	154140	117109	174218	43684.9	1.02737	0.889038	0.95025	0.763813	0.635774	0.237434	0	0	0	0
Ndufaf3	23078.2	66017.6	54671.6	50773.8	37376.3	44166.5	35129.7	42775.5	29321.9	8	52946.8	8	0.920352	0.790149	0.745837	0.415559	0.368393	0.237806	0	0	0	0
Ctc1	10112.2	8186.88	16295.2	9720.22	3317.7	3188.07	9366.48	12885.7	6043.32	10904.7	6583.81	3749.87	0.469037	0.133614	0.817922	0.540809	0.613926	0.237855	0	0	0	0
Myo5a	112662	96754.9	92438.2	101931	113422	103633	84391	96982.3	89125.7	111625	102469	127403	1.05675	0.467267	0.896122	0.218242	1.13133	0.237891	0	0	0	0
Gm38481	43140.9	64694.3	113160	136468	83813.2	80707.5	70964.8	76455	61433.9	86077.8	106977	126729	1.36197	0.387065	0.94506	0.857664	1.44702	0.238678	0	0	0	0
Arhgdib	4.40384e+06	4.01682e+06	4.15366e+06	4.34495e+06	4.26015e+06	4.25041e+06	2.15165e+06	2.33629e+06	2.498e+06	4.17561e+06	4.49621e+06	4.97561e+06	1.02236	0.468719	0.555572	0.000249135	1.08534	0.238783	0	0	0	0
Oxsr1	181436	136562	191389	179609	163890	153168	147619	131451	89282	145537	160768	95563.3	0.975029	0.830226	0.723128	0.124266	0.788927	0.239047	0	0	0	0
Rock2	51032.2	51687.6	61043.2	51359.6	43469.3	46837	36591.2	39369.6	43544.5	55567.4	43980.2	42468	0.865067	0.136375	0.729746	0.0180054	0.867202	0.239555	0	0	0	0
Rab7	2.54324e+06	2.61913e+06	2.72756e+06	2.67614e+06	2.55224e+06	2.5133e+06	1.79015e+06	1.73211e+06	1.71665e+06	2.6208e+06	2.51236e+06	2.46301e+06	0.981212	0.533475	0.664	0.000108049	0.96277	0.239622	0	0	0	0
Mphosph10	74151.2	83164.6	93865.1	86544.5	85554.7	75690.2	42803.1	30422.1	52499.3	54469.5	80956.7	75024.2	0.986497	0.87361	0.500534	0.00813083	0.837844	0.239856	0	0	0	0
Sardh	5910.74	12359.2	8	36991.7	22463	19288.7	20838.9	28327.2	35354.7	9425.8	9532.84	20837.5	4.3081	0.0364103	4.62419	0.0159656	2.17727	0.239997	0	0	0	0
Dctn3	198440	150154	146926	161583	166202	179500	137132	142280	136653	164885	127323	69794.5	1.02374	0.833687	0.839654	0.18913	0.730553	0.240087	0	0	0	0
Acss2	3119.52	9063.28	5513.68	8582.03	7548.78	11086	39090.7	56258.3	50586.7	6037.65	12731.6	9650.94	1.53798	0.191424	8.24659	0.00131801	1.60598	0.240097	0	0	0	0
Mrpl24	8	8	8	27964.4	26717.5	15033	6622.06	6870.7	21256.9	8327.6	8	34064.2	2904.79	0.00486314	1447.9	0.0749332	1766.66	0.240277	0	0	0	0
Clpx	58958.7	94258.2	124903	74817	100764	95482.8	68400.5	80886.6	67376.2	57905.8	68741.1	70972.9	0.974632	0.914741	0.77903	0.353647	0.710557	0.240313	0	0	0	0
Smg1	1206.2	1446.75	1678.1	401.36	1773.19	2592.08	2806.14	2741.06	2842.08	562.196	1015.49	1500.61	1.10057	0.835046	1.93701	0.000631355	0.71075	0.24057	0	0	0	0
Dusp3	885353	858625	935303	925367	919628	996045	943599	833087	1.04032e+06	889877	781323	847917	1.06037	0.180688	1.0514	0.512494	0.940222	0.240632	0	0	0	0
Ano10	8827.82	9893.03	17476.7	10204.9	12275	9044.42	8	8411.46	4871.56	7216.26	8284.61	9206.57	0.870897	0.617554	0.36718	0.104834	0.682572	0.24076	0	0	0	0
Rrp9	214658	207363	190412	208157	231104	219896	173460	199010	168197	167987	188232	204003	1.07629	0.186153	0.882818	0.115252	0.914748	0.241156	0	0	0	0
Malt1	851.19	8	4966.56	2766.03	8	1626.46	40286	88857.2	27069.3	8952.13	1714.48	5868.14	0.755352	0.797005	26.8142	0.0564036	2.83822	0.241227	0	0	0	0
Ywhaz	1.56994e+07	1.50702e+07	1.52859e+07	1.86241e+07	1.65268e+07	1.61996e+07	1.06816e+07	1.38458e+07	1.003e+07	1.70901e+07	1.49862e+07	1.679e+07	1.11497	0.0868661	0.750342	0.03249	1.06103	0.241743	0	0	0	0
Mrps15	46475.1	71041.1	68371.4	67463.7	61563.5	107329	62805.1	46569.2	76438.3	78978.9	65056.1	79264.1	1.2715	0.36152	0.999597	0.998388	1.20126	0.241818	0	0	0	0
Ggcx	8	8	4169.49	5096.16	3608.4	3611.03	2728	2730.26	8	3950.69	2358.85	4001.16	2.94245	0.139629	1.306	0.809434	2.46344	0.242013	0	0	0	0
Fam188a	25022.6	12648.5	25295.6	34081.6	24650.3	42840.5	22243.2	18035.8	8710.51	12408.6	8434.91	20001.2	1.61311	0.127463	0.778023	0.465254	0.648672	0.24213	0	0	0	0
Src	54556.3	32237.4	67631.3	98612.8	66569.8	70223.8	130253	100815	153208	80882.6	59173.4	64632.1	1.52441	0.135496	2.48843	0.0139686	1.32548	0.242179	0	0	0	0
Ptgs2	2889.63	5943.65	6421.45	2044.52	8	2884.8	67527.4	66222.4	97935.3	3973.08	3814.37	2557.88	0.323659	0.0696341	15.1878	0.00228352	0.678173	0.24219	0	0	0	0
Eif2a	404952	343699	309886	311024	366707	290074	297788	275843	303585	330547	297012	309811	0.914284	0.448274	0.828704	0.106178	0.885533	0.242638	0	0	0	0
Icam1	100833	106860	109750	95051.6	93108.2	84596.8	256245	239298	224681	129669	101043	124479	0.85923	0.0229432	2.26883	0.000144939	1.11891	0.242735	0	1	0	0
Mkl2	10839.1	2787.12	5092.91	1155.75	3757.37	8	8	8	692.666	3020.16	2436.45	3364.78	0.262893	0.156262	0.0378579	0.0670295	0.471251	0.242739	0	0	0	0
Trpv2	144777	123786	120965	127990	183672	129767	71288.1	69474	75522.2	121564	108755	123129	1.13324	0.430616	0.555248	0.00170971	0.907377	0.242787	0	0	0	0
Bag6	164719	149324	117018	123056	138978	128475	127566	130951	146209	140026	95575.9	117283	0.905924	0.41308	0.938907	0.594069	0.818644	0.242793	0	0	0	0
Scfd1	229182	178810	176849	242402	215858	206012	239333	252203	257250	192666	156481	142086	1.13581	0.261798	1.28032	0.0381582	0.839941	0.242916	0	0	0	0
Abcf3	12046	20585.6	21634.5	14804.8	20412.1	19666.5	16164.3	23787.9	22338.4	15765.5	12288.9	13010.9	1.01138	0.956049	1.14787	0.523603	0.756739	0.243048	0	0	0	0
Ndufs7	473556	306612	426906	437449	531041	380530	224912	262362	256943	328409	329311	344322	1.1176	0.514987	0.616546	0.0391574	0.830141	0.243432	0	0	0	0
Utp20	51229.4	53802.6	63692.4	52371.3	54425.3	55277.6	25979.4	28600.6	34345.3	50397.1	52580.3	49793.9	0.960585	0.599755	0.527045	0.00420656	0.905449	0.243607	0	0	0	0
Tlk2	40629.8	45174	62591.6	52089.5	54480.8	92675.5	16838.9	15766	22899.4	68755.8	49367.6	116712	1.34267	0.314637	0.37403	0.0117744	1.5825	0.243913	0	0	0	0
Nbr1	2001.01	2276.67	2109.32	2181.04	1722.62	4196.22	2602.41	3388.71	2810.45	1893.9	3037.9	3070.62	1.26818	0.496387	1.37804	0.0317132	1.25292	0.244627	0	0	0	0
Cstf2	113054	113368	135641	131188	148923	125704	27950.1	12073.7	21295.9	125092	130511	157018	1.12084	0.227756	0.169362	0.000335746	1.13964	0.244978	0	0	0	0
Ppp3ca	205407	190727	168630	185178	211687	150615	65112.5	92979	64759.6	181465	140261	174990	0.969395	0.794168	0.394591	0.00130746	0.879508	0.245229	0	0	0	0
M6pr	916677	1.00115e+06	1.34743e+06	914938	1.04552e+06	1.38818e+06	1.00186e+06	1.26762e+06	1.25466e+06	1.06275e+06	1.42763e+06	1.68298e+06	1.02553	0.892506	1.07929	0.613198	1.27811	0.246301	0	0	0	0
Dhx58	8	8	3252.3	6547.95	2969.63	8	41744.6	40449.4	48453.2	7325.31	6164.4	8	2.91454	0.392499	39.974	9.63452e-05	4.12988	0.24664	0	1	0	0
Ddx20	46161.5	47921.2	49128.8	49448.7	48357	51340	22683.9	29044.8	24330.8	48921.5	41030.1	43006.5	1.04144	0.181755	0.5311	0.000432058	0.928405	0.246904	0	0	0	0
Slc4a2	38853.9	30891.5	32285.1	77787.8	78393.3	74920.6	3255.12	3239.17	5185.32	39976.8	39421.5	34704.6	2.26503	8.78484e-05	0.114472	0.000289068	1.11832	0.246992	0	0	0	0
Dohh	84226.8	55938	73295.7	73014.9	53643.2	61124.1	23017.6	14545.6	38013	70716.7	49635.7	48675.2	0.879705	0.439531	0.354052	0.0127706	0.791845	0.247035	0	0	0	0
Pxk	2809.54	3955.09	2961.51	7947.85	2842.96	4178.11	8289.64	11000.7	5565.07	3092.82	5151.55	4315.07	1.53904	0.328075	2.55553	0.0350876	1.29131	0.247114	0	0	0	0
Tango2	39557.8	33271	93661.1	31610.2	45603.5	35269.2	40902.9	47239.3	28689	20661	8	48954.4	0.675614	0.410793	0.701732	0.452849	0.418184	0.247185	0	0	0	0
Sltm	54226.9	53934.8	62367.6	49668.6	167253	121635	10363.1	21410.4	18233.4	98633.7	44340	133441	1.98533	0.178201	0.293245	0.000725377	1.62093	0.247256	0	0	0	0
Mfsd12	54579	56919.7	131655	104868	148361	74043.1	8	59221.8	8	21408.3	71104.3	30641.5	1.34595	0.446502	0.243623	0.128748	0.506487	0.247364	0	0	0	0
ND5	37360.4	24099	19072	8383.21	8	33867.8	18628.3	8	3211.64	4678.08	19320.2	24092.8	0.524752	0.331368	0.271297	0.069054	0.597173	0.247465	0	0	0	0
Mfn2	6054.27	8	4874	18016.6	8	3942.93	14008.6	20990.6	19421.8	17712.9	19701.2	8	2.00869	0.558662	4.9762	0.0067066	3.42183	0.24759	0	0	0	0
Akr1b10	132860	189256	141065	141741	152112	147231	109963	119517	95715.4	144708	103600	128586	0.952294	0.700949	0.70209	0.0717173	0.813708	0.247713	0	0	0	0
Ercc2	19819.9	20581.3	8778.58	23361.6	16579.1	19239.6	8624.29	7684.97	15147.5	13515.9	9830.01	9512.76	1.20335	0.480887	0.639629	0.257516	0.668134	0.247798	0	0	0	0
Cpne3	132633	105407	118045	153156	107033	121502	147063	146616	133475	140187	138621	119237	1.07191	0.616147	1.19959	0.0587821	1.11784	0.248217	0	0	0	0
Necap2	96806.5	101210	91691.1	122728	101644	82631.2	53988	60684.1	62479.2	94146.3	81968	93881.3	1.0597	0.653434	0.611484	0.000574724	0.931959	0.248384	0	0	0	0
Rel	17193.5	10445.6	5793.74	27632.7	27742.9	17120.2	39221.9	44309.1	38546.6	12242.9	20148	17396.6	2.1684	0.0544316	3.65143	0.00144	1.48918	0.248504	0	0	0	0
Snrpe	577661	560533	513813	618789	545879	620853	499254	451483	503814	663118	565519	572311	1.08082	0.226586	0.880475	0.0604676	1.09016	0.248564	0	0	0	0
Nnt	91563.5	109834	141678	99385.9	125310	141625	112611	116839	103767	89774.8	89868.3	102013	1.06776	0.706059	0.971263	0.838787	0.820973	0.24915	0	0	0	0
Flii	124837	126180	177009	159743	137113	149627	230698	273558	249083	162417	155982	192793	1.04312	0.754606	1.76003	0.00689725	1.1943	0.249297	0	0	0	0
Bak1	368586	372335	278672	337217	317517	341315	19443.7	50510.4	90434.1	304989	318864	220209	0.976909	0.815434	0.157306	0.00148066	0.827842	0.24936	0	0	0	0
Atp6v0a2	5496.49	5450.72	4744.09	10041.8	4421.04	6621.43	8	5257.86	3166.09	3861.5	5581.73	2338.63	1.34369	0.33803	0.537365	0.192409	0.750853	0.249427	0	0	0	0
Mat2b	116469	120898	110774	74230.2	104390	118251	94410.4	63533.2	82267.8	83227.7	85577.6	124298	0.852733	0.268813	0.689983	0.0189678	0.841909	0.249652	0	0	0	0
Nelfcd	13238.5	17111.6	8226.67	14149.8	11988.5	10750.1	10603.4	19413.9	6166.16	15154.6	15745.6	19286	0.956236	0.848227	0.937962	0.872548	1.30094	0.24983	0	0	0	0
Rab10	689321	624150	642366	689850	601290	579643	618370	642420	612667	655006	521773	604233	0.956513	0.506513	0.95788	0.269628	0.910614	0.250536	0	0	0	0
Rab2a	640174	602459	630211	676957	604947	657872	433548	464356	459549	640308	487707	561837	1.03574	0.410775	0.724808	0.00031432	0.902292	0.250948	0	0	0	0
[truncated: 2,725 more rows]

## Sheet: SuppTable2_Phagocytosis_RefList
GeneSymbol	GOTerm	Description
Abl1	GO:0006909	c-abl oncogene 1, non-receptor tyrosine kinase
Abl1	GO:0006909	c-abl oncogene 1, non-receptor tyrosine kinase
P2rx7	GO:0001845	purinergic receptor P2X, ligand-gated ion channel, 7
Ldlr	GO:0005041	low density lipoprotein receptor
Axl	GO:0043277	AXL receptor tyrosine kinase
Mertk	GO:0043277	c-mer proto-oncogene tyrosine kinase
Tyro3	GO:0043277	TYRO3 protein tyrosine kinase 3
Marco	GO:0043277	macrophage receptor with collagenous structure
Csf1	GO:0005515	colony stimulating factor 1 (macrophage)
Tlr4	GO:0002218	toll-like receptor 4
Tlr4	GO:0002537	toll-like receptor 4
Tlr4	GO:0007252	toll-like receptor 4
Tlr4	GO:0032496	toll-like receptor 4
Tlr4	GO:0032755	toll-like receptor 4
Tlr4	GO:0032755	toll-like receptor 4
Tlr4	GO:0032760	toll-like receptor 4
Tlr4	GO:0032760	toll-like receptor 4
Tlr4	GO:0032760	toll-like receptor 4
Tlr4	GO:0032760	toll-like receptor 4
Tlr4	GO:0032874	toll-like receptor 4
Tlr4	GO:0043123	toll-like receptor 4
Tlr4	GO:0045359	toll-like receptor 4
Tlr4	GO:0046330	toll-like receptor 4
Tlr4	GO:0050829	toll-like receptor 4
Tlr4	GO:0070374	toll-like receptor 4
Tlr4	GO:0070430	toll-like receptor 4
Tlr4	GO:0070434	toll-like receptor 4
Jmjd6	GO:0042116	jumonji domain containing 6
Il1rl1	GO:0009897	interleukin 1 receptor-like 1
Tlr7	GO:0032755	toll-like receptor 7
Rora	GO:0043030	RAR-related orphan receptor alpha
Tlr3	GO:0032755	toll-like receptor 3
Tlr3	GO:0043330	toll-like receptor 3
Cd300ld3	GO:0005764	CD300 molecule like family member D3
Cd300ld3	GO:0005768	CD300 molecule like family member D3
Tlr2	GO:0002238	toll-like receptor 2
Tlr2	GO:0002755	toll-like receptor 2
Tlr2	GO:0009897	toll-like receptor 2
Tlr2	GO:0032755	toll-like receptor 2
Tlr2	GO:0032755	toll-like receptor 2
Tlr2	GO:0032760	toll-like receptor 2
Tlr2	GO:0032760	toll-like receptor 2
Tlr2	GO:0071221	toll-like receptor 2
Tlr2	GO:0071223	toll-like receptor 2
Cd300ld	GO:0005515	CD300 molecule like family member d
Cd300ld	GO:0005886	CD300 molecule like family member d
Msr1	GO:0042953	macrophage scavenger receptor 1
Axl	GO:0032720	AXL receptor tyrosine kinase
Il1rn	GO:0005576	interleukin 1 receptor antagonist
Ldlr	GO:0030301	low density lipoprotein receptor
Adgre1	GO:0009897	adhesion G protein-coupled receptor E1
Csf1r	GO:0005886	colony stimulating factor 1 receptor
Traf6	GO:0043123	TNF receptor-associated factor 6
Ticam1	GO:0002756	toll-like receptor adaptor molecule 1
Ripk2	GO:0034142	receptor (TNFRSF)-interacting serine-threonine kinase 2
Nfkbia	GO:0034142	nuclear factor of kappa light polypeptide gene enhancer in B cells inhibitor, alpha
Tnfrsf1a	GO:0005031	tumor necrosis factor receptor superfamily, member 1a
Myd88	GO:0002755	myeloid differentiation primary response gene 88
Myd88	GO:0002755	myeloid differentiation primary response gene 88
Myd88	GO:0002755	myeloid differentiation primary response gene 88
Ncor1	GO:0000122	nuclear receptor co-repressor 1
Ncor2	GO:0000122	nuclear receptor co-repressor 2
Irak1	GO:0031663	interleukin-1 receptor-associated kinase 1
Irak1	GO:0032496	interleukin-1 receptor-associated kinase 1
Tnfrsf1a	GO:0019221	tumor necrosis factor receptor superfamily, member 1a
Tnfrsf1a	GO:0045944	tumor necrosis factor receptor superfamily, member 1a
Nod2	GO:0034136	nucleotide-binding oligomerization domain containing 2
Ticam1	GO:0002281	toll-like receptor adaptor molecule 1
Ticam1	GO:0031663	toll-like receptor adaptor molecule 1
Ticam1	GO:0032496	toll-like receptor adaptor molecule 1
Ticam1	GO:0032496	toll-like receptor adaptor molecule 1
Ticam1	GO:0032755	toll-like receptor adaptor molecule 1
Ticam1	GO:0032760	toll-like receptor adaptor molecule 1
Ticam1	GO:0032760	toll-like receptor adaptor molecule 1
Ticam1	GO:0032760	toll-like receptor adaptor molecule 1
Ticam1	GO:0032760	toll-like receptor adaptor molecule 1
Ticam1	GO:0043330	toll-like receptor adaptor molecule 1
Ticam1	GO:0043330	toll-like receptor adaptor molecule 1
Ticam1	GO:0043330	toll-like receptor adaptor molecule 1
Ticam1	GO:0043496	toll-like receptor adaptor molecule 1
Ticam1	GO:0045359	toll-like receptor adaptor molecule 1
Ticam1	GO:0045359	toll-like receptor adaptor molecule 1
Ticam1	GO:0045429	toll-like receptor adaptor molecule 1
Ticam1	GO:0051607	toll-like receptor adaptor molecule 1
Ticam1	GO:0071222	toll-like receptor adaptor molecule 1
Ticam1	GO:0097190	toll-like receptor adaptor molecule 1
Ager	GO:0071639	advanced glycosylation end product-specific receptor
Ripk2	GO:0031663	receptor (TNFRSF)-interacting serine-threonine kinase 2
Ripk2	GO:0032722	receptor (TNFRSF)-interacting serine-threonine kinase 2
Ripk2	GO:0032755	receptor (TNFRSF)-interacting serine-threonine kinase 2
Ripk2	GO:0032755	receptor (TNFRSF)-interacting serine-threonine kinase 2
Ripk2	GO:0032760	receptor (TNFRSF)-interacting serine-threonine kinase 2
Ripk2	GO:0032760	receptor (TNFRSF)-interacting serine-threonine kinase 2
Ripk2	GO:0032874	receptor (TNFRSF)-interacting serine-threonine kinase 2
Ripk2	GO:0032874	receptor (TNFRSF)-interacting serine-threonine kinase 2
Ripk2	GO:0032874	receptor (TNFRSF)-interacting serine-threonine kinase 2
Ripk2	GO:0043123	receptor (TNFRSF)-interacting serine-threonine kinase 2
Ripk2	GO:0043123	receptor (TNFRSF)-interacting serine-threonine kinase 2
Ripk2	GO:0043123	receptor (TNFRSF)-interacting serine-threonine kinase 2
Ripk2	GO:0046330	receptor (TNFRSF)-interacting serine-threonine kinase 2
Ripk2	GO:0046330	receptor (TNFRSF)-interacting serine-threonine kinase 2
Ripk2	GO:0046330	receptor (TNFRSF)-interacting serine-threonine kinase 2
Ripk2	GO:0050830	receptor (TNFRSF)-interacting serine-threonine kinase 2
Ripk2	GO:0050830	receptor (TNFRSF)-interacting serine-threonine kinase 2
Ripk2	GO:0070374	receptor (TNFRSF)-interacting serine-threonine kinase 2
Ripk2	GO:0070374	receptor (TNFRSF)-interacting serine-threonine kinase 2
Ripk2	GO:0070427	receptor (TNFRSF)-interacting serine-threonine kinase 2
Ripk2	GO:0070431	receptor (TNFRSF)-interacting serine-threonine kinase 2
Ripk2	GO:0071222	receptor (TNFRSF)-interacting serine-threonine kinase 2
Ripk2	GO:0071222	receptor (TNFRSF)-interacting serine-threonine kinase 2
Ripk2	GO:0071223	receptor (TNFRSF)-interacting serine-threonine kinase 2
Ripk2	GO:0071224	receptor (TNFRSF)-interacting serine-threonine kinase 2
Ripk3	GO:2000379	receptor-interacting serine-threonine kinase 3
Cd36	GO:0009897	CD36 antigen
Cd36	GO:0032760	CD36 antigen
Cd36	GO:0043410	CD36 antigen
Cd36	GO:0071221	CD36 antigen
Cd36	GO:0071223	CD36 antigen
Cd36	GO:0071223	CD36 antigen
Fcer1g	GO:0005515	Fc receptor, IgE, high affinity I, gamma polypeptide
Tirap	GO:0032760	toll-interleukin 1 receptor (TIR) domain-containing adaptor protein
Tirap	GO:0071221	toll-interleukin 1 receptor (TIR) domain-containing adaptor protein
Tirap	GO:0071223	toll-interleukin 1 receptor (TIR) domain-containing adaptor protein
Klrk1	GO:0009897	killer cell lectin-like receptor subfamily K, member 1
Klrk1	GO:0045429	killer cell lectin-like receptor subfamily K, member 1
P2rx7	GO:0005886	purinergic receptor P2X, ligand-gated ion channel, 7
P2rx7	GO:0005911	purinergic receptor P2X, ligand-gated ion channel, 7
P2rx7	GO:0009617	purinergic receptor P2X, ligand-gated ion channel, 7
P2rx7	GO:0032060	purinergic receptor P2X, ligand-gated ion channel, 7
P2rx7	GO:0032496	purinergic receptor P2X, ligand-gated ion channel, 7
P2rx7	GO:0033198	purinergic receptor P2X, ligand-gated ion channel, 7
P2rx7	GO:0045794	purinergic receptor P2X, ligand-gated ion channel, 7
P2rx7	GO:0050714	purinergic receptor P2X, ligand-gated ion channel, 7
P2rx7	GO:0050830	purinergic receptor P2X, ligand-gated ion channel, 7
Abl1	GO:0004713	c-abl oncogene 1, non-receptor tyrosine kinase
Jak2	GO:0097191	Janus kinase 2
Nfkbia	GO:0070427	nuclear factor of kappa light polypeptide gene enhancer in B cells inhibitor, alpha
Nfkbia	GO:0070431	nuclear factor of kappa light polypeptide gene enhancer in B cells inhibitor, alpha
Stat1	GO:0019221	signal transducer and activator of transcription 1
Irf3	GO:0031663	interferon regulatory factor 3
Irf3	GO:0031663	interferon regulatory factor 3
Nfkbia	GO:0031663	nuclear factor of kappa light polypeptide gene enhancer in B cells inhibitor, alpha
Nfkbia	GO:0031663	nuclear factor of kappa light polypeptide gene enhancer in B cells inhibitor, alpha
Stat1	GO:0031663	signal transducer and activator of transcription 1
Mapk14	GO:0031663	mitogen-activated protein kinase 14
Mapk3	GO:0031663	mitogen-activated protein kinase 3
Mapk1	GO:0031663	mitogen-activated protein kinase 1
Tlr2	GO:0070374	toll-like receptor 2
Tlr2	GO:1901224	toll-like receptor 2
Tlr2	GO:1904417	toll-like receptor 2
Tlr3	GO:0045080	toll-like receptor 3
Ripk2	GO:1904417	receptor (TNFRSF)-interacting serine-threonine kinase 2
Ticam1	GO:0045080	toll-like receptor adaptor molecule 1
Gja1	GO:0005102	gap junction protein, alpha 1
Msr1	GO:0005044	macrophage scavenger receptor 1
Msr1	GO:0006898	macrophage scavenger receptor 1
Msr1	GO:0006897	macrophage scavenger receptor 1
P2rx7	GO:0005515	purinergic receptor P2X, ligand-gated ion channel, 7
Marco	GO:0005044	macrophage receptor with collagenous structure
Tlr4	GO:0032496	toll-like receptor 4
Tlr4	GO:0032755	toll-like receptor 4
Tlr4	GO:0032760	toll-like receptor 4
Tlr4	GO:0045429	toll-like receptor 4
Tlr4	GO:0060907	toll-like receptor 4
Tlr4	GO:0071223	toll-like receptor 4
Cd300ld3	GO:0034165	CD300 molecule like family member D3
Cd300ld3	GO:0034165	CD300 molecule like family member D3
Tlr2	GO:0032494	toll-like receptor 2
Tlr2	GO:0032755	toll-like receptor 2
Tlr2	GO:0032760	toll-like receptor 2
Tlr2	GO:0045429	toll-like receptor 2
Tlr2	GO:0060907	toll-like receptor 2
Adgrf5	GO:0043031	adhesion G protein-coupled receptor F5
Irak1	GO:0034134	interleukin-1 receptor-associated kinase 1
Irak1	GO:0034142	interleukin-1 receptor-associated kinase 1
Irak1	GO:0004672	interleukin-1 receptor-associated kinase 1
Irak1	GO:0031663	interleukin-1 receptor-associated kinase 1
Irak1	GO:0032494	interleukin-1 receptor-associated kinase 1
Irak1	GO:0032496	interleukin-1 receptor-associated kinase 1
Irak1	GO:0046777	interleukin-1 receptor-associated kinase 1
Ticam1	GO:0032496	toll-like receptor adaptor molecule 1
Marco	GO:0006897	macrophage receptor with collagenous structure
Cd36	GO:0032735	CD36 antigen
Cd36	GO:0032755	CD36 antigen
Cd36	GO:0032760	CD36 antigen
Cd36	GO:0060907	CD36 antigen
Cd36	GO:0071222	CD36 antigen
Fcer1g	GO:0072659	Fc receptor, IgE, high affinity I, gamma polypeptide
P2rx7	GO:0000902	purinergic receptor P2X, ligand-gated ion channel, 7
P2rx7	GO:0006954	purinergic receptor P2X, ligand-gated ion channel, 7
P2rx7	GO:0016485	purinergic receptor P2X, ligand-gated ion channel, 7
P2rx7	GO:0032731	purinergic receptor P2X, ligand-gated ion channel, 7
P2rx7	GO:0032755	purinergic receptor P2X, ligand-gated ion channel, 7
P2rx7	GO:0033198	purinergic receptor P2X, ligand-gated ion channel, 7
P2rx7	GO:0033198	purinergic receptor P2X, ligand-gated ion channel, 7
P2rx7	GO:0050715	purinergic receptor P2X, ligand-gated ion channel, 7
P2rx7	GO:0050717	purinergic receptor P2X, ligand-gated ion channel, 7
P2rx7	GO:0050718	purinergic receptor P2X, ligand-gated ion channel, 7
P2rx7	GO:0050718	purinergic receptor P2X, ligand-gated ion channel, 7
Dkk1	GO:0030178	dickkopf WNT signaling pathway inhibitor 1
Tlr4	GO:0042116	toll-like receptor 4
Tlr4	GO:0042116	toll-like receptor 4
Tlr1	GO:0042116	toll-like receptor 1
Cx3cr1	GO:0048246	chemokine (C-X3-C motif) receptor 1
Cd44	GO:0034238	CD44 antigen
Ror2	GO:1905517	receptor tyrosine kinase-like orphan receptor 2
Ednrb	GO:0048246	endothelin receptor type B
Gpr35	GO:0048246	G protein-coupled receptor 35
Ptger4	GO:0050728	prostaglandin E receptor 4 (subtype EP4)
Ptger4	GO:0050728	prostaglandin E receptor 4 (subtype EP4)
Ccr2	GO:0030334	chemokine (C-C motif) receptor 2
Ptgs2os	GO:0034122	prostaglandin-endoperoxide synthase 2, opposite strand
Ptgs2os	GO:0034122	prostaglandin-endoperoxide synthase 2, opposite strand
Gab3	GO:0030225	growth factor receptor bound protein 2-associated protein 3
Ticam1	GO:0035666	toll-like receptor adaptor molecule 1
Scarb1	GO:0005737	scavenger receptor class B, member 1
Scarb1	GO:0009986	scavenger receptor class B, member 1
Scarb1	GO:0033344	scavenger receptor class B, member 1
Scarb1	GO:0034375	scavenger receptor class B, member 1
Scarb1	GO:0070508	scavenger receptor class B, member 1
Ptpn22	GO:0035549	protein tyrosine phosphatase, non-receptor type 22 (lymphoid)
Cnr2	GO:0004949	cannabinoid receptor 2 (macrophage)
Cnr2	GO:0004930	cannabinoid receptor 2 (macrophage)
Trpv4	GO:0050729	transient receptor potential cation channel, subfamily V, member 4
Msr1	GO:0005581	macrophage scavenger receptor 1
Msr1	GO:0005829	macrophage scavenger receptor 1
Msr1	GO:0005886	macrophage scavenger receptor 1
Msr1	GO:0010744	macrophage scavenger receptor 1
Msr1	GO:0010886	macrophage scavenger receptor 1
Msr1	GO:0016020	macrophage scavenger receptor 1
Msr1	GO:0016020	macrophage scavenger receptor 1
Msr1	GO:0016021	macrophage scavenger receptor 1
Msr1	GO:0030169	macrophage scavenger receptor 1
Msr1	GO:0030301	macrophage scavenger receptor 1
Msr1	GO:0031410	macrophage scavenger receptor 1
Msr1	GO:0034362	macrophage scavenger receptor 1
Msr1	GO:0034381	macrophage scavenger receptor 1
Cnr2	GO:0004871	cannabinoid receptor 2 (macrophage)
Cnr2	GO:0005886	cannabinoid receptor 2 (macrophage)
Cnr2	GO:0006954	cannabinoid receptor 2 (macrophage)
Cnr2	GO:0007165	cannabinoid receptor 2 (macrophage)
Cnr2	GO:0007186	cannabinoid receptor 2 (macrophage)
Cnr2	GO:0016020	cannabinoid receptor 2 (macrophage)
Cnr2	GO:0016021	cannabinoid receptor 2 (macrophage)
Cnr2	GO:0016021	cannabinoid receptor 2 (macrophage)
Cnr2	GO:0019233	cannabinoid receptor 2 (macrophage)
Cnr2	GO:0030425	cannabinoid receptor 2 (macrophage)
Cnr2	GO:0030595	cannabinoid receptor 2 (macrophage)
Cnr2	GO:0031234	cannabinoid receptor 2 (macrophage)
Cnr2	GO:0032229	cannabinoid receptor 2 (macrophage)
Cnr2	GO:0032496	cannabinoid receptor 2 (macrophage)
Cnr2	GO:0033004	cannabinoid receptor 2 (macrophage)
Cnr2	GO:0042995	cannabinoid receptor 2 (macrophage)
Cnr2	GO:0043005	cannabinoid receptor 2 (macrophage)
Cnr2	GO:0043025	cannabinoid receptor 2 (macrophage)
Cnr2	GO:0045759	cannabinoid receptor 2 (macrophage)
Cnr2	GO:0050728	cannabinoid receptor 2 (macrophage)
Cnr2	GO:0051001	cannabinoid receptor 2 (macrophage)
Ptpn22	GO:0034141	protein tyrosine phosphatase, non-receptor type 22 (lymphoid)
Ticam1	GO:0010508	toll-like receptor adaptor molecule 1
Havcr2	GO:0043032	hepatitis A virus cellular receptor 2
Cmklr1	GO:0010759	chemokine-like receptor 1
C5ar1	GO:0010759	complement component 5a receptor 1
Il1rl1	GO:0043032	interleukin 1 receptor-like 1
Nr1h3	GO:0043031	nuclear receptor subfamily 1, group H, member 3
Il4ra	GO:0043032	interleukin 4 receptor, alpha
Ccr7	GO:0010759	chemokine (C-C motif) receptor 7
Pparg	GO:0010742	peroxisome proliferator activated receptor gamma
C3ar1	GO:0010759	complement component 3a receptor 1
Ror2	GO:0045651	receptor tyrosine kinase-like orphan receptor 2
Mmd	GO:0004672	monocyte to macrophage differentiation-associated
Mmd	GO:0005764	monocyte to macrophage differentiation-associated
Mmd	GO:0005768	monocyte to macrophage differentiation-associated
Mmd	GO:0005794	monocyte to macrophage differentiation-associated
Mmd	GO:0016020	monocyte to macrophage differentiation-associated
Mmd	GO:0016021	monocyte to macrophage differentiation-associated
Mmd	GO:0016021	monocyte to macrophage differentiation-associated
Mmd	GO:0019835	monocyte to macrophage differentiation-associated
Mmd	GO:0032880	monocyte to macrophage differentiation-associated
Mmd	GO:0045666	monocyte to macrophage differentiation-associated
Mmd	GO:0045860	monocyte to macrophage differentiation-associated
Mif	GO:0005102	macrophage migration inhibitory factor (glycosylation-inhibiting factor)
Ptpn22	GO:0010628	protein tyrosine phosphatase, non-receptor type 22 (lymphoid)
Skint2	GO:0005102	selection and upkeep of intraepithelial T cells 2
Csf1	GO:0005157	colony stimulating factor 1 (macrophage)
Csf1	GO:0005157	colony stimulating factor 1 (macrophage)
Csf1	GO:0007169	colony stimulating factor 1 (macrophage)
Marco	GO:0002376	macrophage receptor with collagenous structure
Marco	GO:0005581	macrophage receptor with collagenous structure
Marco	GO:0016020	macrophage receptor with collagenous structure
Marco	GO:0016020	macrophage receptor with collagenous structure
Marco	GO:0016021	macrophage receptor with collagenous structure
Marco	GO:0045087	macrophage receptor with collagenous structure
Trpv4	GO:0010759	transient receptor potential cation channel, subfamily V, member 4
Ptpn22	GO:0034145	protein tyrosine phosphatase, non-receptor type 22 (lymphoid)
Ptprj	GO:0010759	protein tyrosine phosphatase, receptor type, J
Ptpn2	GO:0045650	protein tyrosine phosphatase, non-receptor type 2
Ripk1	GO:0045651	receptor (TNFRSF)-interacting serine-threonine kinase 1
Rarres2	GO:0010759	retinoic acid receptor responder (tazarotene induced) 2
Ptpn22	GO:1902523	protein tyrosine phosphatase, non-receptor type 22 (lymphoid)
Mst1	GO:0030971	macrophage stimulating 1 (hepatocyte growth factor-like)
Mif	GO:0005126	macrophage migration inhibitory factor (glycosylation-inhibiting factor)
Ccr5	GO:2000110	chemokine (C-C motif) receptor 5
Cd44	GO:0035692	CD44 antigen
Cd44	GO:0035692	CD44 antigen
Cd44	GO:0035692	CD44 antigen
Csf1	GO:0005125	colony stimulating factor 1 (macrophage)
Csf1	GO:0008083	colony stimulating factor 1 (macrophage)
Mif	GO:0007166	macrophage migration inhibitory factor (glycosylation-inhibiting factor)
Csf1r	GO:0005011	colony stimulating factor 1 receptor
Csf1r	GO:0005011	colony stimulating factor 1 receptor
Csf1r	GO:0005011	colony stimulating factor 1 receptor
Csf1r	GO:0038145	colony stimulating factor 1 receptor
Csf1r	GO:0038145	colony stimulating factor 1 receptor
Mmd2	GO:0004672	monocyte to macrophage differentiation-associated 2
Mmd2	GO:0005794	monocyte to macrophage differentiation-associated 2
Mmd2	GO:0016020	monocyte to macrophage differentiation-associated 2
Mmd2	GO:0016021	monocyte to macrophage differentiation-associated 2
Mmd2	GO:0016021	monocyte to macrophage differentiation-associated 2
Mmd2	GO:0019835	monocyte to macrophage differentiation-associated 2
Mmd2	GO:0032880	monocyte to macrophage differentiation-associated 2
Mmd2	GO:0045666	monocyte to macrophage differentiation-associated 2
Mmd2	GO:0045860	monocyte to macrophage differentiation-associated 2
Mmd2	GO:0046579	monocyte to macrophage differentiation-associated 2
Mmd2	GO:0048471	monocyte to macrophage differentiation-associated 2
Vsir	GO:0009897	V-set immunoregulatory receptor
Cd74	GO:0035692	CD74 antigen (invariant polypeptide of major histocompatibility complex, class II antigen-associated)
Cd74	GO:0035692	CD74 antigen (invariant polypeptide of major histocompatibility complex, class II antigen-associated)
Cd74	GO:0035692	CD74 antigen (invariant polypeptide of major histocompatibility complex, class II antigen-associated)
Csf2	GO:0005129	colony stimulating factor 2 (granulocyte-macrophage)
Stap1	GO:0005157	signal transducing adaptor family member 1
Il34	GO:0005157	interleukin 34
Il34	GO:0005157	interleukin 34
Irak3	GO:0010933	interleukin-1 receptor-associated kinase 3
Irak3	GO:0010936	interleukin-1 receptor-associated kinase 3
Havcr2	GO:0002281	hepatitis A virus cellular receptor 2
Gprc5b	GO:0060907	G protein-coupled receptor, family C, group 5, member B
Csf1	GO:0038145	colony stimulating factor 1 (macrophage)
Havcr2	GO:0001819	hepatitis A virus cellular receptor 2
Havcr2	GO:0032722	hepatitis A virus cellular receptor 2
Havcr2	GO:0032732	hepatitis A virus cellular receptor 2
Havcr2	GO:0045089	hepatitis A virus cellular receptor 2
Csf2ra	GO:0004896	colony stimulating factor 2 receptor, alpha, low-affinity (granulocyte-macrophage)
Csf2rb	GO:0004896	colony stimulating factor 2 receptor, beta, low-affinity (granulocyte-macrophage)
Csf1	GO:1902228	colony stimulating factor 1 (macrophage)
Ppara	GO:0010745	peroxisome proliferator activated receptor alpha
Csf2ra	GO:0097011	colony stimulating factor 2 receptor, alpha, low-affinity (granulocyte-macrophage)
Csf2ra	GO:0097011	colony stimulating factor 2 receptor, alpha, low-affinity (granulocyte-macrophage)
Csf2ra	GO:0097011	colony stimulating factor 2 receptor, alpha, low-affinity (granulocyte-macrophage)
Fcer1a	GO:0045425	Fc receptor, IgE, high affinity I, alpha polypeptide
Pparg	GO:0010745	peroxisome proliferator activated receptor gamma
Csf2ra	GO:0004902	colony stimulating factor 2 receptor, alpha, low-affinity (granulocyte-macrophage)
Csf2ra	GO:0005886	colony stimulating factor 2 receptor, alpha, low-affinity (granulocyte-macrophage)
Csf2ra	GO:0016020	colony stimulating factor 2 receptor, alpha, low-affinity (granulocyte-macrophage)
Csf2ra	GO:0016020	colony stimulating factor 2 receptor, alpha, low-affinity (granulocyte-macrophage)
Csf2ra	GO:0016021	colony stimulating factor 2 receptor, alpha, low-affinity (granulocyte-macrophage)
Csf2ra	GO:0051916	colony stimulating factor 2 receptor, alpha, low-affinity (granulocyte-macrophage)
Csf2rb	GO:0001558	colony stimulating factor 2 receptor, beta, low-affinity (granulocyte-macrophage)
Csf2rb	GO:0005515	colony stimulating factor 2 receptor, beta, low-affinity (granulocyte-macrophage)
Csf2rb	GO:0016020	colony stimulating factor 2 receptor, beta, low-affinity (granulocyte-macrophage)
Csf2rb	GO:0016020	colony stimulating factor 2 receptor, beta, low-affinity (granulocyte-macrophage)
Csf2rb	GO:0016021	colony stimulating factor 2 receptor, beta, low-affinity (granulocyte-macrophage)
Csf2rb	GO:0016021	colony stimulating factor 2 receptor, beta, low-affinity (granulocyte-macrophage)
Csf2rb	GO:0019221	colony stimulating factor 2 receptor, beta, low-affinity (granulocyte-macrophage)
Mif	GO:0005125	macrophage migration inhibitory factor (glycosylation-inhibiting factor)
Mif	GO:0005125	macrophage migration inhibitory factor (glycosylation-inhibiting factor)
Mif	GO:0005125	macrophage migration inhibitory factor (glycosylation-inhibiting factor)
Csf2	GO:0005125	colony stimulating factor 2 (granulocyte-macrophage)
Csf2	GO:0005125	colony stimulating factor 2 (granulocyte-macrophage)
Csf2	GO:0005125	colony stimulating factor 2 (granulocyte-macrophage)
Csf2	GO:0008083	colony stimulating factor 2 (granulocyte-macrophage)
Csf2	GO:0008083	colony stimulating factor 2 (granulocyte-macrophage)
Tlr9	GO:0032725	toll-like receptor 9
Csf1r	GO:0036006	colony stimulating factor 1 receptor
Csf1r	GO:0036006	colony stimulating factor 1 receptor
Mst1r	GO:0000166	macrophage stimulating 1 receptor (c-met-related tyrosine kinase)
Mst1r	GO:0001725	macrophage stimulating 1 receptor (c-met-related tyrosine kinase)
Mst1r	GO:0002376	macrophage stimulating 1 receptor (c-met-related tyrosine kinase)
Mst1r	GO:0004672	macrophage stimulating 1 receptor (c-met-related tyrosine kinase)
Mst1r	GO:0004713	macrophage stimulating 1 receptor (c-met-related tyrosine kinase)
Mst1r	GO:0004713	macrophage stimulating 1 receptor (c-met-related tyrosine kinase)
Mst1r	GO:0004714	macrophage stimulating 1 receptor (c-met-related tyrosine kinase)
Mst1r	GO:0005524	macrophage stimulating 1 receptor (c-met-related tyrosine kinase)
Mst1r	GO:0005524	macrophage stimulating 1 receptor (c-met-related tyrosine kinase)
Mst1r	GO:0005773	macrophage stimulating 1 receptor (c-met-related tyrosine kinase)
Mst1r	GO:0005886	macrophage stimulating 1 receptor (c-met-related tyrosine kinase)
Mst1r	GO:0006468	macrophage stimulating 1 receptor (c-met-related tyrosine kinase)
Mst1r	GO:0009615	macrophage stimulating 1 receptor (c-met-related tyrosine kinase)
Mst1r	GO:0009615	macrophage stimulating 1 receptor (c-met-related tyrosine kinase)
Mst1r	GO:0009986	macrophage stimulating 1 receptor (c-met-related tyrosine kinase)
Mst1r	GO:0016020	macrophage stimulating 1 receptor (c-met-related tyrosine kinase)
Mst1r	GO:0016021	macrophage stimulating 1 receptor (c-met-related tyrosine kinase)
Mst1r	GO:0016032	macrophage stimulating 1 receptor (c-met-related tyrosine kinase)
Mst1r	GO:0016301	macrophage stimulating 1 receptor (c-met-related tyrosine kinase)
Mst1r	GO:0016310	macrophage stimulating 1 receptor (c-met-related tyrosine kinase)
Mst1r	GO:0016740	macrophage stimulating 1 receptor (c-met-related tyrosine kinase)
Mst1r	GO:0019899	macrophage stimulating 1 receptor (c-met-related tyrosine kinase)
Mst1r	GO:0043406	macrophage stimulating 1 receptor (c-met-related tyrosine kinase)
Mst1r	GO:0045087	macrophage stimulating 1 receptor (c-met-related tyrosine kinase)
Mst1r	GO:0051897	macrophage stimulating 1 receptor (c-met-related tyrosine kinase)
Trpv4	GO:0071642	transient receptor potential cation channel, subfamily V, member 4
Havcr2	GO:1900426	hepatitis A virus cellular receptor 2
Ptpn2	GO:1902227	protein tyrosine phosphatase, non-receptor type 2
Cd74	GO:0035691	CD74 antigen (invariant polypeptide of major histocompatibility complex, class II antigen-associated)
Cd36	GO:0010744	CD36 antigen
Cd36	GO:0010744	CD36 antigen
Cd36	GO:0010744	CD36 antigen
Csf2rb2	GO:0004896	colony stimulating factor 2 receptor, beta 2, low-affinity (granulocyte-macrophage)
Mif	GO:0043406	macrophage migration inhibitory factor (glycosylation-inhibiting factor)
Mif	GO:0031666	macrophage migration inhibitory factor (glycosylation-inhibiting factor)
Csf2	GO:2001240	colony stimulating factor 2 (granulocyte-macrophage)
Csf2rb2	GO:0005886	colony stimulating factor 2 receptor, beta 2, low-affinity (granulocyte-macrophage)
Csf2rb2	GO:0016020	colony stimulating factor 2 receptor, beta 2, low-affinity (granulocyte-macrophage)
Csf2rb2	GO:0016020	colony stimulating factor 2 receptor, beta 2, low-affinity (granulocyte-macrophage)
Csf2rb2	GO:0016021	colony stimulating factor 2 receptor, beta 2, low-affinity (granulocyte-macrophage)
Csf2rb2	GO:0016021	colony stimulating factor 2 receptor, beta 2, low-affinity (granulocyte-macrophage)
Csf2rb2	GO:0019221	colony stimulating factor 2 receptor, beta 2, low-affinity (granulocyte-macrophage)
Angpt1	GO:2000446	angiopoietin 1
Stap1	GO:1902227	signal transducing adaptor family member 1
Tlr4	GO:0001774	toll-like receptor 4
Tlr1	GO:0001774	toll-like receptor 1
Tlr7	GO:0001774	toll-like receptor 7
Cx3cr1	GO:0001774	chemokine (C-X3-C motif) receptor 1
Tlr8	GO:0001774	toll-like receptor 8
Tlr3	GO:0001774	toll-like receptor 3
Tlr6	GO:0001774	toll-like receptor 6
Tlr2	GO:0001774	toll-like receptor 2
Tlr9	GO:0001774	toll-like receptor 9
Cx3cr1	GO:0002282	chemokine (C-X3-C motif) receptor 1
Tlr3	GO:0002282	toll-like receptor 3
Trpv1	GO:0001774	transient receptor potential cation channel, subfamily V, member 1
Havcr2	GO:0071656	hepatitis A virus cellular receptor 2
P2ry12	GO:1904139	purinergic receptor P2Y, G-protein coupled 12

## Sheet: SuppTable 3
GeneSymbol	Log2_MG_MY	Log2_LPSvsCon	Log2_DAMvsHom	PhagocytosisRefList	PhagoptosisList
Slc2a5	12.5739	-3.37088	-1.51082	#N/A	#N/A
Ttc28	11.2272	-2.48577	-0.685301	#N/A	#N/A
Usp2	11.1867	-1.19179	-1.0027	#N/A	#N/A
Gab1	11.1756	-2.2126	-2.22029	#N/A	#N/A
Itm2c	11.1027	-0.464287	0.304505	#N/A	#N/A
Mlph	10.9702	-1.26301	0.006247	#N/A	#N/A
Jam2	10.9642	-2.03271	-0.356137	#N/A	#N/A
Ecscr	10.7984	-1.16837	-4.25181	#N/A	#N/A
Tmem119	10.7716	-1.7822	-2.45611	#N/A	#N/A
Smad1	10.6529	-0.250891	-0.601934	#N/A	#N/A
Pvrl4	10.5866	-0.78655	-0.298622	#N/A	#N/A
Il1a	10.5609	1.65386	-0.921201	#N/A	#N/A
Crybb1	10.5045	-1.72711	-3.33127	#N/A	#N/A
Tgfa	10.449	-2.17109	-0.562898	#N/A	#N/A
Ipo8	10.4057	-1.90588	-1.76113	#N/A	#N/A
Pink1	10.3884	-3.04207	-0.106199	#N/A	#N/A
Gas6	10.3572	-0.528952	-0.387396	#N/A	#N/A
Slc1a3	10.3173	-1.50362	-1.46195	#N/A	#N/A
Ctnnd1	10.2961	-0.165178	-0.891329	#N/A	#N/A
Cadm1	10.2782	-1.51607	2.49255	#N/A	#N/A
Fscn1	10.2452	-0.526162	-1.42111	#N/A	#N/A
Cmklr1	10.1604	-0.496395	-0.474112	Cmklr1	#N/A
0610040J01Rik	10.0301	-0.604697	-0.983298	#N/A	#N/A
Tbc1d16	10.019	-2.0963	-1.25472	#N/A	#N/A
Tfpi	9.89229	-0.346951	0.898051	#N/A	#N/A
Nip7	9.88484	0.379697	-1.04003	#N/A	#N/A
Il7r	9.83873	-2.22386	-4.23247	#N/A	#N/A
Tspan31	9.82223	0.167631	0.029757	#N/A	#N/A
Bcl9l	9.77536	-1.8875	-1.59735	#N/A	#N/A
Agmo	9.77206	-1.46688	-0.396307	#N/A	#N/A
Ddost	9.76025	0.474969	0.536159	#N/A	#N/A
Xpot	9.7404	-0.702149	-0.818861	#N/A	#N/A
Rnf41	9.70069	-0.555725	0.567622	#N/A	#N/A
Ebf3	9.67846	-1.5594	-1.66064	#N/A	#N/A
Csrp2bp	9.64879	-0.488098	-0.99964	#N/A	#N/A
Fat3	9.62845	-2.09745	0.637146	#N/A	#N/A
Mid1ip1	9.56268	-0.651553	-0.708464	#N/A	#N/A
Cables1	9.55821	-2.08096	-0.341299	#N/A	#N/A
Txndc15	9.50194	-0.293128	-1.25396	#N/A	#N/A
Tal1	9.49192	-2.44667	-0.438396	#N/A	#N/A
Rexo4	9.4748	-0.448755	-0.344361	#N/A	#N/A
Rabggtb	9.46656	1.50224	0.187376	#N/A	#N/A
Upk1b	9.4631	-4.0276	-1.40874	#N/A	#N/A
Fam173a	9.45765	-1.27464	-0.74716	#N/A	#N/A
Rhoh	9.44078	-1.20864	-1.01258	#N/A	#N/A
Eef2k	9.42728	-1.67575	-2.44759	#N/A	#N/A
Zc3h12c	9.41448	2.20876	-0.283515	#N/A	#N/A
Gna11	9.41244	-0.885524	-0.034771	#N/A	#N/A
Pepd	9.39637	-1.52057	-0.945645	#N/A	#N/A
Ccl2	9.38142	1.66618	-0.140024	#N/A	#N/A
Supt7l	9.37994	0.017877	-1.24204	#N/A	#N/A
Fads1	9.37002	-0.158186	-0.630199	#N/A	#N/A
Hs2st1	9.36531	-0.508816	-1.38305	#N/A	#N/A
Smad7	9.35024	-1.31686	-1.47843	#N/A	#N/A
Cnp	9.3261	-0.62718	-0.676502	#N/A	#N/A
Cand1	9.31306	-1.04133	-0.331537	#N/A	#N/A
Tmem185b	9.28265	0.221671	-0.748987	#N/A	#N/A
Rasal2	9.24192	-0.58954	-1.6683	#N/A	#N/A
B3gnt1	9.22659	-0.54046	-0.85488	#N/A	#N/A
Papss1	9.19769	-0.132357	-0.426283	#N/A	#N/A
Akr1b10	9.16545	-0.708592	-0.353594	#N/A	#N/A
Slc46a3	9.162	-4.05739	-0.909422	#N/A	#N/A
Dctn5	9.14678	-0.00364026	-0.650611	#N/A	#N/A
Unc13b	9.12861	-2.14845	-1.753	#N/A	#N/A
Ptp4a3	9.12739	-0.445772	-1.53981	#N/A	#N/A
Phyhd1	9.11872	-1.26047	-0.878654	#N/A	#N/A
Neurl1a	9.11578	-0.894815	-2.4297	#N/A	#N/A
Crat	9.10925	-0.856032	1.09088	#N/A	#N/A
Uhrf1bp1	9.08843	-0.0166821	0.159537	#N/A	#N/A
Srprb	9.08373	0.267996	0.247	#N/A	#N/A
Tmem64	9.07505	-1.48774	-1.3442	#N/A	#N/A
2310016M24Rik	9.0721	-0.560808	-1.61708	#N/A	#N/A
Gpr56	9.05601	-2.38971	-1.37512	#N/A	#N/A
Mta1	9.03862	-1.06334	0.177459	#N/A	#N/A
Nacc2	9.03621	-0.246575	-0.528081	#N/A	#N/A
Igsf8	9.02083	-1.11719	0.744778	#N/A	#N/A
Sncaip	9.00253	-3.26993	0.106137	#N/A	#N/A
Ndufa3	8.98891	-0.110555	0.565023	#N/A	#N/A
Zfp664	8.98732	0.671589	-0.84611	#N/A	#N/A
Bco2	8.97838	0.38512	-0.139581	#N/A	#N/A
Umps	8.97097	0.493345	-1.09087	#N/A	#N/A
2610001J05Rik	8.93444	0.883178	-0.235501	#N/A	#N/A
Lag3	8.93075	-1.17024	0.723356	#N/A	#N/A
C87436	8.9294	-0.107817	0.112514	#N/A	#N/A
Pfkl	8.91674	0.700605	0.662776	#N/A	#N/A
Tspan7	8.90913	0.0843819	-0.059457	#N/A	#N/A
Kcnk13	8.89383	0.0436087	-1.62008	#N/A	#N/A
Zc4h2	8.87605	-2.48454	1.72208	#N/A	#N/A
Lphn2	8.85617	-0.557685	-1.40905	#N/A	#N/A
Afg3l1	8.84575	-0.231728	-0.152271	#N/A	#N/A
Sgcb	8.82543	-1.36924	0.535345	#N/A	#N/A
Memo1	8.82157	0.740885	-0.43934	#N/A	#N/A
1700021K19Rik	8.81937	-0.291446	-0.781683	#N/A	#N/A
Tmem214	8.80924	0.086219	0.195774	#N/A	#N/A
Cant1	8.80744	-0.363285	0.126409	#N/A	#N/A
Rdh14	8.78097	-0.514783	-0.655153	#N/A	#N/A
Hdhd2	8.77717	-0.748946	-0.292811	#N/A	#N/A
Tubb2a	8.76802	-1.11558	-0.712947	#N/A	#N/A
Hspa13	8.75686	0.872841	-0.112788	#N/A	#N/A
Ppp1r9a	8.71306	-1.41367	-1.831	#N/A	#N/A
Surf6	8.70133	0.355362	-0.137664	#N/A	#N/A
Armc1	8.69568	0.759685	-0.099769	#N/A	#N/A
Rab3ip	8.67755	-0.122956	-0.330513	#N/A	#N/A
Fam72a	8.66136	-1.62355	-1.35918	#N/A	#N/A
Lman1	8.64509	0.432767	-0.098645	#N/A	#N/A
Cops7a	8.64373	-0.183889	-0.935945	#N/A	#N/A
Galnt4	8.63687	-0.71274	-0.606159	#N/A	#N/A
Diablo	8.62625	0.548585	-0.615497	#N/A	#N/A
Ccdc22	8.61433	0.0600538	-1.3032	#N/A	#N/A
As3mt	8.60834	-0.554072	0.358031	#N/A	#N/A
Bin1	8.56054	-1.59109	-1.17032	#N/A	#N/A
Il18	8.54407	-0.795193	-0.505908	#N/A	#N/A
Tmem209	8.53082	-1.02146	-1.80408	#N/A	#N/A
Map4k5	8.52207	-0.492718	-0.447322	#N/A	#N/A
Ticam2	8.51506	0.0382012	-0.34861	#N/A	#N/A
Rhbdd2	8.51157	0.391552	0.346535	#N/A	#N/A
Pmvk	8.5042	-0.250372	-0.144579	#N/A	#N/A
Kdelc2	8.49392	-0.627746	-1.41284	#N/A	#N/A
Ubxn1	8.47804	0.436531	0.203329	#N/A	#N/A
Egln2	8.47582	1.16131	-0.657185	#N/A	#N/A
Aars	8.46986	0.385893	-0.687412	#N/A	#N/A
Slc39a8	8.46585	0.447077	-1.01287	#N/A	#N/A
Pygb	8.45964	-0.810754	-0.914751	#N/A	#N/A
Tmem159	8.45685	-1.65148	0.626737	#N/A	#N/A
Rgmb	8.45285	-0.794827	-1.41552	#N/A	#N/A
Eci2	8.4518	1.91386	0.086383	#N/A	#N/A
Zw10	8.44822	-0.00194011	-3.00323	#N/A	#N/A
Ctsf	8.44165	-0.80973	-1.24884	#N/A	#N/A
Apoa1bp	8.4268	-0.341622	-1.10161	#N/A	#N/A
Mettl2	8.41668	0.978116	0.697661	#N/A	#N/A
Pde8b	8.41432	-1.22211	-0.431072	#N/A	#N/A
Acot13	8.3969	-0.47681	-0.378491	#N/A	#N/A
Ppp1r14b	8.3887	0.803583	0.121741	#N/A	#N/A
Osgep	8.36379	-1.61247	-0.736437	#N/A	#N/A
Utp15	8.35572	0.232203	-0.543547	#N/A	#N/A
Fundc2	8.33851	-0.561008	1.44622	#N/A	#N/A
Thumpd1	8.3383	0.703961	1.07297	#N/A	#N/A
Slc12a7	8.33428	0.211064	-0.046047	#N/A	#N/A
Tob2	8.30099	-0.993358	-1.99512	#N/A	#N/A
Btbd3	8.29267	-0.479329	0.020034	#N/A	#N/A
Polr3k	8.27425	0.981066	1.35331	#N/A	#N/A
Gtf3c4	8.26979	-0.158673	0.96086	#N/A	#N/A
Tmem44	8.26515	-1.60246	-3.16158	#N/A	#N/A
Galnt12	8.24223	-1.67953	-0.797056	#N/A	#N/A
Armc10	8.23424	0.887043	0.349021	#N/A	#N/A
Tet1	8.23246	-4.63076	-2.56035	#N/A	#N/A
Abcb6	8.20429	-0.0817342	0.87419	#N/A	#N/A
Tfip11	8.19698	-1.13851	-0.476528	#N/A	#N/A
Galk1	8.19645	-0.31131	0.997972	#N/A	#N/A
Med6	8.19424	0.999631	-1.82877	#N/A	#N/A
Srrd	8.19221	-1.85887	0.765535	#N/A	#N/A
Dtymk	8.17531	-0.0819609	0.198744	#N/A	#N/A
Tpcn1	8.16822	-2.22936	-0.591788	#N/A	#N/A
Sult1a1	8.16483	0.669487	-1.40731	#N/A	#N/A
Farsb	8.15595	1.38487	-0.438685	#N/A	#N/A
Adarb1	8.15324	0.210817	1.74623	#N/A	#N/A
Dpagt1	8.14688	-0.441874	-0.501775	#N/A	#N/A
Lsmd1	8.12627	0.59639	0.973795	#N/A	#N/A
C2cd2	8.117	-0.814274	-0.396479	#N/A	#N/A
Arsa	8.09498	-0.992483	-0.866211	#N/A	#N/A
Blnk	8.08352	-1.9345	-0.350984	#N/A	#N/A
Tmem11	8.07961	0.401241	-0.466561	#N/A	#N/A
Gtf2b	8.079	0.822564	-1.82011	#N/A	#N/A
Slamf8	8.05419	0.299819	-0.489966	#N/A	#N/A
Gmpr2	8.01413	-0.165072	-1.26703	#N/A	#N/A
Mmachc	8.00332	0.607421	-0.753	#N/A	#N/A
Rdh10	7.99348	-0.862597	-1.24333	#N/A	#N/A
AI597468	7.97384	-0.0861633	-2.16804	#N/A	#N/A
Usp30	7.96119	-0.708622	1.11884	#N/A	#N/A
Rrn3	7.96052	1.01339	-1.40028	#N/A	#N/A
Cog8	7.96006	0.352654	-0.343765	#N/A	#N/A
Ahdc1	7.93893	-0.453065	0.191504	#N/A	#N/A
Nudc	7.93698	0.0349527	0.817389	#N/A	#N/A
Smad3	7.93258	-1.50261	-1.0454	#N/A	#N/A
Tada3	7.93039	-2.75588	-1.77594	#N/A	#N/A
Lsm11	7.92975	0.315992	-4.2555	#N/A	#N/A
Zfp60	7.91644	-0.932694	-1.62747	#N/A	#N/A
Zfp192	7.91317	0.341452	0.238282	#N/A	#N/A
Bckdk	7.90799	0.264972	0.279421	#N/A	#N/A
Creb3l2	7.90444	-1.17705	0.871888	#N/A	#N/A
Rgl1	7.88962	-0.670895	-2.77226	#N/A	#N/A
Zfp322a	7.88928	1.25325	-0.52844	#N/A	#N/A
Lias	7.86598	0.438551	0.510034	#N/A	#N/A
Orc2	7.86573	1.13622	-0.380583	#N/A	#N/A
Pdk1	7.80201	-2.39471	0.47441	#N/A	#N/A
Sf3b4	7.79988	0.349442	-0.630665	#N/A	#N/A
Mrps18a	7.7955	-0.0493885	-0.134563	#N/A	#N/A
Uap1l1	7.78526	0.227472	-0.844148	#N/A	#N/A
Fam18b	7.765	0.799689	-0.845332	#N/A	#N/A
Rps27l	7.76418	1.21162	0.576001	#N/A	#N/A
Lrrc59	7.76322	1.01595	0.048356	#N/A	#N/A
Dnajb12	7.75605	-0.435258	0.47958	#N/A	#N/A
Hars	7.75534	1.46053	-0.617117	#N/A	#N/A
Pyroxd1	7.74574	-0.103321	1.1095	#N/A	#N/A
Ccdc107	7.74561	0.237199	0.777285	#N/A	#N/A
Prdx4	7.73086	-0.0924113	1.21176	#N/A	#N/A
Zfp523	7.72958	-1.01696	-0.884245	#N/A	#N/A
Cbr4	7.7265	-0.261714	0.123617	#N/A	#N/A
Ift20	7.69189	-0.711359	-0.8983	#N/A	#N/A
Jagn1	7.68226	1.08482	0.662037	#N/A	#N/A
Itga6	7.67487	-0.619812	-0.904468	#N/A	#N/A
Orc5	7.65761	0.953188	-2.52288	#N/A	#N/A
Maged1	7.65276	-0.522153	0.302014	#N/A	#N/A
Wipi2	7.64503	-0.612034	-0.757899	#N/A	#N/A
Homer1	7.64198	0.700877	2.36802	#N/A	#N/A
Mif4gd	7.6414	-1.07032	-0.317785	#N/A	#N/A
Tmem66	7.63773	-0.683014	0.02797	#N/A	#N/A
Rgs10	7.63186	-1.87194	-0.485482	#N/A	#N/A
Ubac1	7.61641	-1.95889	-0.287947	#N/A	#N/A
Ak1	7.61058	-1.31639	-0.246852	#N/A	#N/A
Cebpa	7.59765	-1.08823	0.469736	#N/A	#N/A
Pla2g12a	7.5832	-0.813326	0.895156	#N/A	#N/A
Fggy	7.57353	-2.42692	1.63932	#N/A	#N/A
Dnpep	7.56947	-0.831364	-0.583075	#N/A	#N/A
Alg6	7.56773	-0.582691	-1.905	#N/A	#N/A
Plp1	7.5535	-2.81707	-1.44367	#N/A	#N/A
9430023L20Rik	7.54558	-1.01727	-0.659024	#N/A	#N/A
Ndufa11	7.54032	1.16383	0.040715	#N/A	#N/A
Fam195b	7.53823	0.93056	-0.098775	#N/A	#N/A
Itpripl1	7.5351	-0.693152	-1.05975	#N/A	#N/A
Tceal8	7.52964	-0.164323	0.426909	#N/A	#N/A
Myo6	7.52137	-0.284745	-0.230774	#N/A	#N/A
Ube2e1	7.51712	0.317756	0.746062	#N/A	#N/A
Epn2	7.47866	-1.02966	-2.05841	#N/A	#N/A
Tmem100	7.47186	-1.24712	-1.36139	#N/A	#N/A
Chchd1	7.46117	1.34391	0.324358	#N/A	#N/A
Bcl2l12	7.45486	-2.80677	-1.753	#N/A	#N/A
Pus3	7.42057	-1.74593	0.397559	#N/A	#N/A
Zfyve1	7.41519	0.0888947	-1.6916	#N/A	#N/A
Fam134a	7.40974	-0.891139	-0.455696	#N/A	#N/A
Aif1	7.4045	-0.667806	-0.36882	#N/A	#N/A
Ccdc23	7.39524	-0.351458	-0.340505	#N/A	#N/A
Txndc11	7.39096	1.04746	-1.70569	#N/A	#N/A
Fem1a	7.38489	0.18591	0.026825	#N/A	#N/A
Zfpl1	7.37695	-0.858443	-0.532875	#N/A	#N/A
Zfp579	7.37068	-1.43044	-1.35339	#N/A	#N/A
Gcsh	7.36212	0.767949	1.07453	#N/A	#N/A
Phc2	7.35288	0.397645	0.057934	#N/A	#N/A
Naalad2	7.35177	-1.88792	0.423157	#N/A	#N/A
Sbf2	7.35119	-0.868202	-1.67336	#N/A	#N/A
Pgrmc1	7.33956	-1.07026	0.21688	#N/A	#N/A
Atf7	7.33841	-0.906254	0.573044	#N/A	#N/A
Rtn1	7.29909	-0.467833	-2.01221	#N/A	#N/A
Prkrir	7.29543	0.220079	-1.13224	#N/A	#N/A
Retsat	7.27252	-0.555255	0.638082	#N/A	#N/A
C1rl	7.27189	0.78028	-3.41596	#N/A	#N/A
2810021J22Rik	7.27015	-1.02249	-1.38103	#N/A	#N/A
Fam73a	7.2673	0.994071	0.473915	#N/A	#N/A
Fkbp4	7.26609	0.642897	-0.832924	#N/A	#N/A
Glod4	7.24179	-0.811048	0.653625	#N/A	#N/A
Tmod1	7.22357	-0.548581	0.411854	#N/A	#N/A
Stambp	7.21758	0.694372	-1.29187	#N/A	#N/A
Arfip2	7.21562	0.552031	-1.0967	#N/A	#N/A
Pja2	7.21102	-0.588899	-0.332574	#N/A	#N/A
Ints4	7.21095	-1.0075	-1.3979	#N/A	#N/A
Clns1a	7.21054	1.29334	-0.447153	#N/A	#N/A
Faim	7.20259	1.26678	-1.10258	#N/A	#N/A
Ankrd10	7.18729	2.3103	-0.880756	#N/A	#N/A
Vkorc1	7.16476	0.0366609	1.33967	#N/A	#N/A
Tom1l1	7.14699	-0.643518	-0.710296	#N/A	#N/A
Rai1	7.13874	-1.74367	-0.806112	#N/A	#N/A
Rnf215	7.13643	-0.197057	-1.5	#N/A	#N/A
Il11ra1	7.13282	-0.183994	-0.232578	#N/A	#N/A
Megf8	7.12644	-0.422294	1.48178	#N/A	#N/A
Rprd1b	7.11873	0.0179051	0.358446	#N/A	#N/A
Stab1	7.11275	-0.21857	-2.52621	#N/A	#N/A
Rnf220	7.10126	-0.567792	-0.059822	#N/A	#N/A
Chpf2	7.09931	0.656652	0.481776	#N/A	#N/A
Sox4	7.09581	-2.37746	-2.14002	#N/A	#N/A
Fbxo32	7.09399	-1.61368	-3.24699	#N/A	#N/A
Ncln	7.08922	0.703228	-0.276874	#N/A	#N/A
Cxxc1	7.08789	0.0683008	0.195469	#N/A	#N/A
Aga	7.08523	0.631587	0.800392	#N/A	#N/A
X99384	7.08134	-1.29948	-0.159486	#N/A	#N/A
Bhlhe41	7.04131	0.189033	-0.110383	#N/A	#N/A
Asl	7.01929	-0.900442	0.973623	#N/A	#N/A
Hmgn1	7.01485	1.24048	-0.477439	#N/A	#N/A
Nelf	7.01355	-1.12055	-0.910542	#N/A	#N/A
Entpd5	7.00694	-1.5774	-0.835463	#N/A	#N/A
Capn3	7.00611	-1.54651	0.299384	#N/A	#N/A
Tln2	7.00355	-2.20486	0.194867	#N/A	#N/A
D8Ertd82e	7.00054	-0.486483	-0.982482	#N/A	#N/A
Qdpr	6.97909	0.332762	-0.697408	#N/A	#N/A
Atg4c	6.97313	-1.29346	-2.13889	#N/A	#N/A
Commd1	6.96951	1.62715	-1.33999	#N/A	#N/A
Prdm1	6.95158	-0.658986	0.363683	#N/A	#N/A
Mkks	6.94834	1.66381	-0.125394	#N/A	#N/A
Tomm7	6.94484	0.599102	0.914243	#N/A	#N/A
Zfp451	6.92847	-0.164577	-1.12422	#N/A	#N/A
Metap2	6.92366	0.516761	-0.023011	#N/A	#N/A
Mea1	6.92274	-0.506953	0.981709	#N/A	#N/A
Gadd45gip1	6.92089	0.000903897	-0.377491	#N/A	#N/A
Bivm	6.9208	0.206434	-0.958115	#N/A	#N/A
Hras1	6.91529	0.359861	0.250514	#N/A	#N/A
Enpp2	6.89362	-0.461131	2.38286	#N/A	#N/A
Zfp295	6.88969	0.77808	-1.63703	#N/A	#N/A
Adsl	6.88735	0.2501	-0.579669	#N/A	#N/A
Spg21	6.87681	0.618325	-0.841057	#N/A	#N/A
Isca1	6.87338	0.295712	-0.519882	#N/A	#N/A
Osbpl11	6.85733	-0.323883	-0.654019	#N/A	#N/A
Tpi1	6.84457	0.920704	1.45682	#N/A	#N/A
Cops4	6.84093	-0.348127	-0.367273	#N/A	#N/A
Edc3	6.83747	-0.651206	-0.753	#N/A	#N/A
1810009A15Rik	6.83602	1.12862	-0.61234	#N/A	#N/A
Yes1	6.82288	0.269274	-1.51381	#N/A	#N/A
Mnt	6.80154	-1.44707	0.040776	#N/A	#N/A
Tmem110	6.79785	-0.058406	-2.41596	#N/A	#N/A
Gch1	6.7928	0.110754	0.592774	#N/A	#N/A
Nmd3	6.7678	0.717076	-0.881475	#N/A	#N/A
Dis3l2	6.76527	-0.0153645	0.234061	#N/A	#N/A
Slc30a1	6.76282	-0.897169	1.24005	#N/A	#N/A
Wdr74	6.76095	2.90835	-0.731467	#N/A	#N/A
Pld3	6.7462	-0.126261	1.76359	#N/A	#N/A
Cox4nb	6.74576	0.16298	0.001887	#N/A	#N/A
Cars	6.73984	-1.11901	-1.13766	#N/A	#N/A
Dbi	6.73897	1.36676	0.687339	#N/A	#N/A
Cbx1	6.72816	-2.12246	-0.004777	#N/A	#N/A
Seh1l	6.72762	0.315981	0.261646	#N/A	#N/A
Tmem14c	6.72565	-0.432103	0.27748	#N/A	#N/A
Mrpl41	6.72446	1.82251	1.0355	#N/A	#N/A
Scrn3	6.71962	1.19585	0.17661	#N/A	#N/A
Rpn2	6.71093	0.0843888	0.585668	#N/A	#N/A
Tmem67	6.70772	0.454993	-0.39043	#N/A	#N/A
Ssh1	6.70422	-0.60501	1.53079	#N/A	#N/A
Nop10	6.70147	0.700574	-1.19076	#N/A	#N/A
Gtf2i	6.70014	-0.414007	-1.33085	#N/A	#N/A
Wwc2	6.69501	-1.58957	-1.07824	#N/A	#N/A
Ubash3b	6.69422	-0.292629	-0.508877	#N/A	#N/A
Minpp1	6.68551	0.189304	-1.03988	#N/A	#N/A
P2ry12	6.67975	-2.50534	-2.05155	P2ry12	#N/A
Ebp	6.66685	0.789439	-0.591797	#N/A	#N/A
Gtf2h2	6.65286	-0.280595	-1.28286	#N/A	#N/A
Hpgds	6.64712	-0.986395	-1.13114	#N/A	#N/A
Smarcd1	6.63094	-1.40842	0.182459	#N/A	#N/A
Tspan14	6.62594	-0.14895	-1.35976	#N/A	#N/A
Slx1b	6.62053	0.396286	-0.877258	#N/A	#N/A
Naa25	6.61866	2.15257	-1.1146	#N/A	#N/A
Sap30bp	6.61741	1.08691	0.46318	#N/A	#N/A
Ttc15	6.61169	0.0538305	-1.06689	#N/A	#N/A
Anapc2	6.60518	-0.52753	-0.335243	#N/A	#N/A
Etv5	6.60258	-1.75829	-1.71347	#N/A	#N/A
Nuak1	6.59605	-0.887981	-0.868192	#N/A	#N/A
Txn2	6.5933	0.670358	-0.238859	#N/A	#N/A
Fcgr1	6.58952	0.528876	-0.97404	#N/A	#N/A
Bbs9	6.58926	-2.28229	-1.3285	#N/A	#N/A
Scrib	6.56408	-0.304172	-1.70801	#N/A	#N/A
Tm2d3	6.55402	1.47733	0.043466	#N/A	#N/A
Mafb	6.55229	-0.402804	-0.194672	#N/A	#N/A
Fam26f	6.53405	1.58087	-3.01604	#N/A	#N/A
Cyb5	6.53281	-0.611821	-0.566258	#N/A	#N/A
Casc4	6.53169	0.00712836	0.733782	#N/A	#N/A
C3ar1	6.52245	1.52486	0.529245	C3ar1	#N/A
Plxdc2	6.51224	-2.02196	0.487538	#N/A	#N/A
Thumpd2	6.50978	-1.50144	1.33644	#N/A	#N/A
Snx16	6.50787	0.598012	1.99243	#N/A	#N/A
Siah2	6.49836	-0.00838206	1.52162	#N/A	#N/A
Ppfia4	6.48087	-1.35873	0.268451	#N/A	#N/A
Commd7	6.46948	0.730512	-0.2971	#N/A	#N/A
Zfp58	6.46691	0.0149313	-1.905	#N/A	#N/A
Ints5	6.46526	0.463802	-1.50023	#N/A	#N/A
Sumo3	6.46137	0.303831	0.035791	#N/A	#N/A
Pcyox1	6.46025	0.146639	-0.39701	#N/A	#N/A
Ints1	6.43847	-0.851061	0.273967	#N/A	#N/A
Sae1	6.43681	-0.543188	-1.93856	#N/A	#N/A
Slc25a17	6.42661	0.460654	-0.423471	#N/A	#N/A
2810422O20Rik	6.42319	0.248596	-2.56892	#N/A	#N/A
Dvl2	6.41794	-2.0967	-0.209858	#N/A	#N/A
Yars	6.41265	-0.282491	-0.435873	#N/A	#N/A
Serpinf1	6.40495	-1.20711	-2.19907	#N/A	#N/A
Crim1	6.4015	-0.0940588	-3.22693	#N/A	#N/A
Asb10	6.39989	-5.33053	2.85705	#N/A	#N/A
Laptm4b	6.39869	-0.537583	-0.704382	#N/A	#N/A
Rab3il1	6.36248	-0.854088	-1.30115	#N/A	#N/A
Rnf185	6.36085	0.450568	-2.68374	#N/A	#N/A
Tada2a	6.35175	0.861567	-1.72263	#N/A	#N/A
Polr3a	6.35026	0.149452	-1.28622	#N/A	#N/A
Vav2	6.34053	-1.26737	-1.16804	#N/A	#N/A
Slc39a6	6.33626	0.805778	-1.87132	#N/A	#N/A
Zfp90	6.33187	-0.297266	-0.682611	#N/A	#N/A
Sparcl1	6.3299	-0.967211	2.48404	#N/A	#N/A
Tnfsf10	6.32986	2.11024	-0.939414	#N/A	#N/A
Plxnb3	6.32027	-1.41578	0.094997	#N/A	#N/A
Clcn5	6.31986	-0.698801	-1.97539	#N/A	#N/A
Slco2b1	6.31415	-1.503	-1.27008	#N/A	#N/A
Lrp6	6.29111	-0.48689	-0.038527	#N/A	#N/A
Nfatc2	6.28591	-0.540663	-1.33385	#N/A	#N/A
1110004F10Rik	6.28579	0.674022	-0.522881	#N/A	#N/A
Nasp	6.28292	1.11259	0.921088	#N/A	#N/A
Phf7	6.26841	0.166629	1.095	#N/A	#N/A
Fam3a	6.26579	-1.44025	0.268216	#N/A	#N/A
Dhx32	6.25927	-0.0888929	2.13975	#N/A	#N/A
Tmem60	6.25926	0.071441	-0.780692	#N/A	#N/A
Mt1	6.25346	3.69129	1.59695	#N/A	#N/A
Uqcr11	6.24847	0.596983	0.801101	#N/A	#N/A
Pgam5	6.23583	0.133873	0.76562	#N/A	#N/A
Rhbdf1	6.23566	-3.60463	0.094997	#N/A	#N/A
Lyrm2	6.23541	-0.286271	0.444036	#N/A	#N/A
Gimap6	6.23353	-2.46152	-4.15569	#N/A	#N/A
Stau1	6.21706	-0.815843	0.748852	#N/A	#N/A
Zfp87	6.21458	-0.575493	0.363813	#N/A	#N/A
1110014N23Rik	6.20131	-1.05451	-0.659891	#N/A	#N/A
Itpkc	6.19884	0.835496	-1.45927	#N/A	#N/A
Tubgcp5	6.18518	-0.00436965	-1.31884	#N/A	#N/A
Mfsd11	6.17764	-1.10058	-0.189842	#N/A	#N/A
Ppp2r5d	6.16684	0.367038	-0.698553	#N/A	#N/A
Zfp764	6.1656	-0.413871	0.497543	#N/A	#N/A
Nr2f6	6.15958	-1.49215	-0.692374	#N/A	#N/A
Cd81	6.15869	-0.226266	-0.1491	#N/A	#N/A
Gpaa1	6.14178	-0.200811	-0.659891	#N/A	#N/A
Pgm2	6.14017	0.535302	-1.00374	#N/A	#N/A
Atp5e	6.13419	1.43251	0.971003	#N/A	#N/A
Ube2e3	6.13033	0.0397048	-1.02309	#N/A	#N/A
Rps6kc1	6.127	-0.0411677	0.023187	#N/A	#N/A
D17H6S53E	6.12367	0.669344	-0.590729	#N/A	#N/A
Ankrd27	6.11797	0.438051	-1.36242	#N/A	#N/A
Poldip3	6.11624	-0.0372769	-0.462781	#N/A	#N/A
Abhd4	6.10154	-0.510113	-0.394106	#N/A	#N/A
Dirc2	6.09746	-1.0394	-0.316028	#N/A	#N/A
Zfp318	6.09045	0.725393	-0.10204	#N/A	#N/A
Exd2	6.08027	0.61005	-0.554316	#N/A	#N/A
Glrx5	6.07495	0.845438	0.186246	#N/A	#N/A
Rabac1	6.07319	-0.619838	0.129154	#N/A	#N/A
Acads	6.07303	-1.94616	-2.40644	#N/A	#N/A
Ptcd2	6.06978	0.8773	-1.01721	#N/A	#N/A
Rapgef5	6.06942	-1.73881	-2.78777	#N/A	#N/A
Rab11fip5	6.06538	-1.60592	0.408062	#N/A	#N/A
Vps11	6.06509	0.687322	-0.694107	#N/A	#N/A
Crcp	6.05105	-0.0811008	-0.969656	#N/A	#N/A
Nudt18	6.05012	0.935881	-1.54419	#N/A	#N/A
Odf2	6.04074	0.289936	-0.397905	#N/A	#N/A
Pfas	6.03589	-0.0440652	-1.10215	#N/A	#N/A
Itfg3	6.03018	-0.539273	1.65863	#N/A	#N/A
Leo1	6.02359	1.53333	-0.495843	#N/A	#N/A
Cnnm2	6.02201	-3.48413	1.3845	#N/A	#N/A
Cnot8	6.01839	-0.274686	-1.41757	#N/A	#N/A
1810013D10Rik	6.0155	0.29844	-1.14241	#N/A	#N/A
Uqcrh	6.01171	1.01732	1.09193	#N/A	#N/A
A930024E05Rik	5.99095	-1.87405	-1.22693	#N/A	#N/A
Prmt7	5.9882	-0.177075	-1.64011	#N/A	#N/A
Acad9	5.98621	-0.663194	-1.86053	#N/A	#N/A
4933403F05Rik	5.98262	-1.30109	0.37945	#N/A	#N/A
Mx2	5.97225	1.48376	-0.383051	#N/A	#N/A
Bmf	5.96923	0.536715	-1.45446	#N/A	#N/A
Acvr1	5.96588	0.115836	-1.14601	#N/A	#N/A
Mybbp1a	5.95757	2.05261	0.593351	#N/A	#N/A
Slc35b1	5.95567	1.66071	-0.910184	#N/A	#N/A
Gpr34	5.95526	-3.20726	-0.85822	#N/A	#N/A
Eif1b	5.94665	0.414419	-1.11625	#N/A	#N/A
Myg1	5.94592	0.829574	-0.697657	#N/A	#N/A
Upf3b	5.94217	1.65878	-0.811006	#N/A	#N/A
Pld2	5.9415	0.011299	-2.94063	#N/A	#N/A
Tfdp2	5.93799	-0.991464	-3.62747	#N/A	#N/A
Kctd3	5.93035	-2.20679	-3.39043	#N/A	#N/A
Nacc1	5.92911	0.328388	-1.08017	#N/A	#N/A
Psmb2	5.92742	1.50519	0.195238	#N/A	#N/A
Mfhas1	5.92635	-0.440255	-0.259032	#N/A	#N/A
Pmp22	5.91613	-1.63098	0.854839	#N/A	#N/A
Bpgm	5.91531	1.98998	0.783868	#N/A	#N/A
Swi5	5.91109	0.653446	0.041971	#N/A	#N/A
Chmp3	5.9002	-1.28996	0.322689	#N/A	#N/A
A830010M20Rik	5.89026	-2.72406	0.444939	#N/A	#N/A
Ttr	5.88213	0.340964	2.88963	#N/A	#N/A
Inpp5k	5.86178	-0.646897	0.477531	#N/A	#N/A
4930444A02Rik	5.8564	0.316261	-1.753	#N/A	#N/A
Kif5a	5.85526	-1.21482	2.99423	#N/A	#N/A
Mras	5.84626	-1.77585	0.415175	#N/A	#N/A
Tns1	5.82956	1.58455	-0.168038	#N/A	#N/A
Rufy1	5.82949	0.501439	1.15894	#N/A	#N/A
Ndufaf1	5.80861	-0.533625	-2.79739	#N/A	#N/A
Saal1	5.80759	1.26122	-0.321843	#N/A	#N/A
Usp39	5.79773	0.193982	-0.020696	#N/A	#N/A
Abhd15	5.79614	-0.00828981	-1.47998	#N/A	#N/A
Hs6st1	5.79581	0.394296	-2.52559	#N/A	#N/A
Egln1	5.78163	-0.251978	0.654566	#N/A	#N/A
Rfx1	5.77786	-0.328842	-2.2555	#N/A	#N/A
Tbcb	5.7755	-0.247234	-1.56123	#N/A	#N/A
Lcmt2	5.77505	-0.544155	-1.17586	#N/A	#N/A
Zfp719	5.75645	-0.854075	-1.42677	#N/A	#N/A
Myo1e	5.75628	0.874529	2.31739	#N/A	#N/A
Plcg1	5.73695	-0.919947	-0.975393	#N/A	#N/A
Tab1	5.72839	-1.37699	0.189514	#N/A	#N/A
Itga9	5.71405	-0.814132	-1.9402	#N/A	#N/A
Zscan20	5.70276	-0.266899	-2.12223	#N/A	#N/A
Rnf128	5.70109	1.27934	-0.432195	#N/A	#N/A
Cib1	5.69966	-1.59095	-1.97539	#N/A	#N/A
Med21	5.6916	1.1611	-1.7656	#N/A	#N/A
Bag3	5.68943	1.03663	-1.06616	#N/A	#N/A
Ltbr	5.67525	0.361547	-0.239625	#N/A	#N/A
Nenf	5.66962	-0.0570281	0.431968	#N/A	#N/A
Cope	5.65781	0.689498	0.669761	#N/A	#N/A
Psmd14	5.65434	1.74179	-0.899549	#N/A	#N/A
Daglb	5.65252	-1.55033	0.250636	#N/A	#N/A
Mnat1	5.62718	0.475692	-1.15826	#N/A	#N/A
Nudt22	5.6218	1.49083	-2.8832	#N/A	#N/A
Bmi1	5.61836	-0.621834	-1.03813	#N/A	#N/A
Pdrg1	5.61645	-0.522908	-0.613348	#N/A	#N/A
Aagab	5.6065	-2.23463	-1.62874	#N/A	#N/A
Fiz1	5.6002	0.386536	-2.50302	#N/A	#N/A
Bag1	5.58387	0.820366	0.997337	#N/A	#N/A
Lrrc41	5.57165	0.163634	-0.019175	#N/A	#N/A
Lrrk1	5.56856	-1.26685	-0.119829	#N/A	#N/A
Nedd8	5.56801	2.00659	0.183168	#N/A	#N/A
Rps6ka1	5.56759	-1.88442	-1.44806	#N/A	#N/A
Pomt1	5.53772	-0.574676	0.721538	#N/A	#N/A
Man1c1	5.53757	-1.7877	0.388203	#N/A	#N/A
Chpt1	5.5356	-1.01957	0.960695	#N/A	#N/A
1110002N22Rik	5.52883	-0.292269	-0.675833	#N/A	#N/A
Arhgap12	5.52264	-0.615723	-1.263	#N/A	#N/A
Utp11l	5.51449	-0.433743	-2.04347	#N/A	#N/A
Usp10	5.50974	1.26126	-0.731939	#N/A	#N/A
Syngr1	5.50319	-1.07133	1.68316	#N/A	#N/A
1810027O10Rik	5.4994	1.83783	1.42606	#N/A	#N/A
Fcrls	5.4961	-1.36799	-0.411256	#N/A	#N/A
Pi4ka	5.49268	-0.0756024	-0.54099	#N/A	#N/A
9030625A04Rik	5.48844	1.41837	0.012988	#N/A	#N/A
Gpr183	5.47032	-0.386833	-0.901523	#N/A	#N/A
Zfyve20	5.45468	-0.00871869	-0.408089	#N/A	#N/A
Mgat4b	5.45154	-0.507985	-0.762882	#N/A	#N/A
Cdk5rap3	5.43207	-1.14841	-0.006287	#N/A	#N/A
Taz	5.42743	-1.05324	0.51912	#N/A	#N/A
Bag6	5.42472	-1.28048	-0.030534	#N/A	#N/A
Sema4c	5.42458	2.09884	-2.09569	#N/A	#N/A
Pik3r4	5.41863	-0.872293	0.119539	#N/A	#N/A
Lrrc3	5.39846	-1.07773	-1.01604	#N/A	#N/A
Ppp1r12b	5.39385	-0.628376	-1.43813	#N/A	#N/A
Abcd3	5.37804	-0.755065	-0.209858	#N/A	#N/A
Lmbrd2	5.37671	0.414992	5.36801	#N/A	#N/A
Pddc1	5.36736	-2.02703	-1.13958	#N/A	#N/A
Atad3a	5.36418	1.4752	1.01253	#N/A	#N/A
Sf3b5	5.35744	0.79765	0.088935	#N/A	#N/A
Klhdc2	5.34976	1.23916	-0.168038	#N/A	#N/A
Mettl21a	5.34034	-0.814344	-1.31347	#N/A	#N/A
Ccdc90b	5.3383	-0.0603981	-0.704791	#N/A	#N/A
Eif2s1	5.33784	0.404935	0.571048	#N/A	#N/A
Cdc16	5.33742	-0.65099	0.138065	#N/A	#N/A
Ercc4	5.32754	0.0458526	-0.116813	#N/A	#N/A
Exosc10	5.32072	1.00282	-0.189412	#N/A	#N/A
Eif2c1	5.32001	-1.51394	-0.470203	#N/A	#N/A
Dtx4	5.31851	-0.433763	-0.376526	#N/A	#N/A
Sfxn2	5.31525	0.562919	-1.62747	#N/A	#N/A
Sumf2	5.3111	1.85693	0.983965	#N/A	#N/A
Snf8	5.30867	-0.515806	0.1139	#N/A	#N/A
Cby1	5.30681	0.878564	-2.57743	#N/A	#N/A
Fancc	5.30404	-0.645451	0.184264	#N/A	#N/A
Slc25a4	5.29599	1.13844	-0.117739	#N/A	#N/A
Tmem168	5.28725	0.542943	-0.77394	#N/A	#N/A
Sfmbt1	5.28306	-0.409548	-0.706738	#N/A	#N/A
Dedd	5.27641	-1.19383	-0.482549	#N/A	#N/A
Ppm1l	5.26636	-0.70166	-0.661078	#N/A	#N/A
Cdca4	5.26589	-0.453707	-0.461952	#N/A	#N/A
Thada	5.24352	-1.16031	-1.52559	#N/A	#N/A
Adrb1	5.24346	-1.52472	-1.94583	#N/A	#N/A
0610007P22Rik	5.2277	1.92905	-0.599754	#N/A	#N/A
Nfia	5.22259	-0.419577	-1.02681	#N/A	#N/A
Ctnnbip1	5.22173	0.324796	-0.076177	#N/A	#N/A
Fech	5.20741	-0.991461	-0.941762	#N/A	#N/A
Ccr5	5.20441	-1.0383	-2.34084	Ccr5	#N/A
Dock4	5.20053	-1.13947	-1.3263	#N/A	#N/A
Rnaset2b	5.19679	-0.616515	0.179885	#N/A	#N/A
Ndufa10	5.18409	0.669827	0.673416	#N/A	#N/A
Igf1	5.18062	-2.02274	4.22249	#N/A	#N/A
Trim35	5.1781	-0.417646	-1.00031	#N/A	#N/A
Arrdc4	5.17783	0.019523	1.59405	#N/A	#N/A
Fcgrt	5.17171	-0.188276	-0.669745	#N/A	#N/A
Znrf2	5.16382	0.273662	0.015703	#N/A	#N/A
Srpr	5.15553	0.547241	-0.468697	#N/A	#N/A
Fig4	5.15443	0.836251	-1.78819	#N/A	#N/A
Cep152	5.15164	0.731874	-1.33338	#N/A	#N/A
Tbc1d13	5.14914	-0.589132	0.051604	#N/A	#N/A
Mars	5.14575	0.0584402	-0.625193	#N/A	#N/A
Adamts1	5.14127	0.00579258	1.55185	#N/A	#N/A
Gmnn	5.13424	0.0408364	-1.14666	#N/A	#N/A
Uhmk1	5.13018	0.272901	-0.370014	#N/A	#N/A
Nfxl1	5.12649	0.612945	0.529934	#N/A	#N/A
Vars	5.11916	0.624679	0.287332	#N/A	#N/A
Itgb5	5.10911	-1.24988	0.094824	#N/A	#N/A
C1qa	5.09904	0.417358	-0.215596	#N/A	C1QA
Klhl36	5.09213	-0.297792	0.19809	#N/A	#N/A
Axin1	5.08895	0.728623	-1.17927	#N/A	#N/A
Snn	5.08498	-1.94915	-1.66545	#N/A	#N/A
Ptplad1	5.08305	-0.821795	-0.200921	#N/A	#N/A
Ddx56	5.07986	1.17846	-1.36967	#N/A	#N/A
Slc25a32	5.06973	2.7512	0.247	#N/A	#N/A
Prpf4	5.06313	0.471258	0.054355	#N/A	#N/A
Magi3	5.06196	-1.1317	-1.20926	#N/A	#N/A
Mxd4	5.06037	0.400171	-0.811646	#N/A	#N/A
Rcan1	5.05856	0.134474	-1.47264	#N/A	#N/A
Wdr12	5.05636	1.751	1.1723	#N/A	#N/A
2410016O06Rik	5.05551	0.956236	-0.364627	#N/A	#N/A
Mxra8	5.05469	-0.965579	-0.882768	#N/A	#N/A
3110057O12Rik	5.05046	-1.1054	-2.42856	#N/A	#N/A
Tmem9b	5.05034	-0.375211	-0.501631	#N/A	#N/A
St6galnac4	5.04173	-0.764256	-0.563057	#N/A	#N/A
Las1l	5.02667	-0.00481073	-0.168038	#N/A	#N/A
Tspan4	5.00211	0.593277	-0.805127	#N/A	#N/A
Mthfs	5.00048	-0.68204	1.30327	#N/A	#N/A
Tfb1m	4.99579	-1.31101	-1.18239	#N/A	#N/A
Rnf144b	4.9883	-1.64677	-0.074323	#N/A	#N/A
Tbc1d9	4.98544	-0.566758	-1.13889	#N/A	#N/A
Ttc1	4.97859	-0.145852	-0.126218	#N/A	#N/A
BC031181	4.97741	0.134173	-0.170063	#N/A	#N/A
Phf15	4.97222	-0.459657	-0.90608	#N/A	#N/A
Slc39a14	4.97036	3.70947	0.549927	#N/A	#N/A
Fundc1	4.95725	-0.500132	-0.692565	#N/A	#N/A
Mogs	4.92541	0.384139	-0.862555	#N/A	#N/A
Ldhb	4.90874	-1.15794	-0.997419	#N/A	#N/A
Lztfl1	4.90155	1.53235	0.474701	#N/A	#N/A
Anapc13	4.89977	-0.810193	-0.068958	#N/A	#N/A
Klhl17	4.89871	-1.32818	-1.4812	#N/A	#N/A
4921524J17Rik	4.88971	-2.05764	0.64389	#N/A	#N/A
Rnf219	4.88696	1.82542	-0.615497	#N/A	#N/A
Pon2	4.88023	0.296244	0.507746	#N/A	#N/A
Ctsd	4.87501	-1.27587	1.45235	#N/A	#N/A
Pfdn2	4.86797	0.416027	-0.653465	#N/A	#N/A
Bsg	4.86418	-0.0892612	0.34808	#N/A	#N/A
Ppp2r4	4.85772	-0.213006	-0.204172	#N/A	#N/A
Lrrc61	4.85141	-1.73224	-0.615497	#N/A	#N/A
Ndrg3	4.8331	-1.64306	0.344098	#N/A	#N/A
Mertk	4.81278	-0.691989	-0.261147	Mertk	MERTK
Olfml3	4.8044	-2.10428	-1.07772	#N/A	#N/A
Fbxw4	4.79831	-3.36266	-0.123703	#N/A	#N/A
Serinc5	4.79559	-0.408554	-1.84264	#N/A	#N/A
1500032L24Rik	4.78772	0.573267	-0.342289	#N/A	#N/A
Scoc	4.7869	-0.949388	-0.857843	#N/A	#N/A
Ntpcr	4.78302	-0.660317	-1.12209	#N/A	#N/A
Tanc2	4.77798	-1.28928	-0.956633	#N/A	#N/A
B3gnt2	4.77089	0.972482	-0.024913	#N/A	#N/A
Gpr155	4.75611	-1.75023	-0.978799	#N/A	#N/A
1110038F14Rik	4.74901	-0.374529	-1.17927	#N/A	#N/A
Drg1	4.74465	0.411704	-0.058559	#N/A	#N/A
Ciao1	4.74259	0.422519	-1.48451	#N/A	#N/A
Dok1	4.73691	0.513602	0.052352	#N/A	#N/A
Ormdl1	4.72521	0.0364241	0.037152	#N/A	#N/A
Zfp259	4.72326	0.72428	1.18625	#N/A	#N/A
Fdx1	4.72175	0.66147	-0.454561	#N/A	#N/A
Ndufb9	4.71427	1.00402	0.593932	#N/A	#N/A
Lgmn	4.7119	-1.09407	-0.652843	#N/A	#N/A
Il4ra	4.70835	1.94964	0.049554	Il4ra	#N/A
Med16	4.69496	0.254767	-0.821172	#N/A	#N/A
Fam108c	4.69409	-1.56524	-0.300793	#N/A	#N/A
Sgk1	4.69172	-1.24459	-0.312957	#N/A	#N/A
Agpat6	4.69067	0.554765	-1.81189	#N/A	#N/A
Dcaf13	4.68753	0.530876	-0.657076	#N/A	#N/A
Comt	4.68501	-0.563816	-0.733885	#N/A	#N/A
Atp6v1f	4.68224	0.315574	0.181466	#N/A	#N/A
Lmbrd1	4.68144	0.167779	0.449715	#N/A	#N/A
Abcb8	4.67933	1.14585	0.32792	#N/A	#N/A
Lrp4	4.67544	-1.09585	-0.425196	#N/A	#N/A
Abi2	4.67149	-1.40856	-1.07048	#N/A	#N/A
Abcc3	4.64749	-1.77865	-1.515	#N/A	#N/A
Nosip	4.64712	-0.734868	-0.245517	#N/A	#N/A
Pex13	4.64314	0.766898	-0.022607	#N/A	#N/A
Fam102b	4.63553	-1.03528	-0.688795	#N/A	#N/A
Dnajc28	4.63475	-1.27812	-1.76441	#N/A	#N/A
Terf2	4.63474	-0.28698	-0.777248	#N/A	#N/A
Ap4b1	4.63396	-0.698788	0.52857	#N/A	#N/A
Atg14	4.62957	-0.724812	-1.23843	#N/A	#N/A
Zfp763	4.62683	1.43539	-4.89596	#N/A	#N/A
Htra3	4.62539	-0.922341	-1.52712	#N/A	#N/A
Fbxl17	4.62361	-1.13594	-1.68166	#N/A	#N/A
Cst3	4.62062	-0.710186	-0.22888	#N/A	#N/A
D730040F13Rik	4.61864	-1.26596	-0.648755	#N/A	#N/A
Zfp426	4.61353	0.301568	0.273472	#N/A	#N/A
6330416G13Rik	4.61303	0.451947	0.375584	#N/A	#N/A
Slc39a1	4.60935	0.923054	0.087636	#N/A	#N/A
Egr2	4.6068	-2.0572	5.29139	#N/A	#N/A
Mtm1	4.60099	-0.231415	-4.81189	#N/A	#N/A
Tk2	4.59213	-1.87066	-0.780556	#N/A	#N/A
D14Ertd668e	4.59143	2.43436	0.861709	#N/A	#N/A
Mbtps1	4.59132	-1.31249	-1.49307	#N/A	#N/A
Hexb	4.59094	-0.953253	-0.03599	#N/A	#N/A
Tmbim4	4.58992	0.277078	0.56974	#N/A	#N/A
St6gal1	4.58906	-3.41941	1.31418	#N/A	#N/A
Lpcat2	4.58462	-0.513554	-1.31157	#N/A	#N/A
Iffo1	4.57326	-0.819475	-0.037815	#N/A	#N/A
Sparc	4.56384	-0.956068	-0.83641	#N/A	#N/A
Lrp5	4.55925	-1.47745	-1.0351	#N/A	#N/A
Ube2g1	4.55884	-0.337681	0.215635	#N/A	#N/A
Mpp6	4.55477	-0.114873	0.287956	#N/A	#N/A
Frmd4b	4.55101	-0.889997	-1.1719	#N/A	#N/A
Fxr2	4.5438	-0.337613	-0.52034	#N/A	#N/A
Glb1	4.52501	-0.113398	0.951109	#N/A	#N/A
Rnf187	4.52356	-1.58462	0.150072	#N/A	#N/A
Gcn1l1	4.52169	-1.1024	-0.525194	#N/A	#N/A
Ndufb10	4.52061	1.0682	0.197787	#N/A	#N/A
Zfp71-rs1	4.51896	-0.179201	-0.168038	#N/A	#N/A
Acad11	4.50994	-0.989693	-1.0642	#N/A	#N/A
Itgb3	4.50772	-0.248372	-1.02484	#N/A	ITGB3
Siae	4.50403	-1.39136	0.005992	#N/A	#N/A
Smpd1	4.49431	-0.856298	-0.970806	#N/A	#N/A
2510003E04Rik	4.49178	-1.1731	-1.10618	#N/A	#N/A
Eif6	4.49173	0.572702	-0.136527	#N/A	#N/A
Nat8l	4.48804	-0.371939	2.05436	#N/A	#N/A
Tns3	4.48802	-0.425805	0.460236	#N/A	#N/A
Ankrd32	4.48669	0.997017	-0.135616	#N/A	#N/A
2310079F23Rik	4.47629	1.83282	1.12147	#N/A	#N/A
Zhx3	4.47511	-0.364106	-2.36682	#N/A	#N/A
6530401N04Rik	4.47112	0.0916918	-1.18134	#N/A	#N/A
Mtf1	4.46942	-1.2584	-2.29273	#N/A	#N/A
Nsmce1	4.45995	0.180108	1.2928	#N/A	#N/A
Pigh	4.45894	-0.90273	-0.491982	#N/A	#N/A
Mpv17	4.45235	-1.32507	-0.473618	#N/A	#N/A
F11r	4.45172	0.466761	-0.874201	#N/A	#N/A
Mrpl22	4.4496	1.78976	0.674993	#N/A	#N/A
Sall3	4.44765	-0.302396	-0.703906	#N/A	#N/A
Lhfpl2	4.44744	-1.0092	0.225359	#N/A	#N/A
Jmjd8	4.44456	-0.453772	-0.307102	#N/A	#N/A
D17Wsu104e	4.44143	1.53744	-0.031375	#N/A	#N/A
Ppapdc2	4.43769	-2.2423	-0.893178	#N/A	#N/A
Atox1	4.43638	0.325014	1.15185	#N/A	#N/A
Siglech	4.4355	-1.17219	-0.917863	#N/A	#N/A
Lmf1	4.4309	-0.689667	-0.24998	#N/A	#N/A
2410015M20Rik	4.42594	-1.6638	1.2644	#N/A	#N/A
Snta1	4.42296	-0.37338	-2.54991	#N/A	#N/A
Spire1	4.42276	-0.203627	-0.148561	#N/A	#N/A
Lipe	4.41935	-0.120682	-2.61098	#N/A	#N/A
Rtn4rl1	4.41048	-2.32353	-1.17602	#N/A	#N/A
Rcan2	4.41028	-2.16994	-4.12223	#N/A	#N/A
Bst2	4.40759	1.73312	1.00646	#N/A	#N/A
Zfp691	4.40674	-1.55306	-1.33098	#N/A	#N/A
Gpr77	4.40176	-0.791031	-1.67705	#N/A	#N/A
Abhd12	4.39718	-0.910043	0.423508	#N/A	#N/A
Zfp955b	4.39475	-0.29911	-1.81189	#N/A	#N/A
Zadh2	4.38523	-1.17862	-1.28833	#N/A	#N/A
Lig1	4.38395	-3.32654	-0.036793	#N/A	#N/A
2400001E08Rik	4.3812	-1.69099	-0.272227	#N/A	#N/A
Ppt2	4.37055	0.826923	-0.782954	#N/A	#N/A
Xrcc6	4.36683	-0.0966434	-0.651555	#N/A	#N/A
Birc5	4.3543	-2.07741	3.79544	#N/A	#N/A
Ank2	4.35427	-0.637265	-0.62349	#N/A	#N/A
Il21r	4.35422	0.00294312	-1.87239	#N/A	#N/A
Myo1b	4.35123	0.441148	-2.34795	#N/A	#N/A
Cd3eap	4.34138	0.022715	-0.455428	#N/A	#N/A
Sqstm1	4.3399	-0.393524	0.066845	#N/A	#N/A
Bahcc1	4.33369	-1.58914	-1.57743	#N/A	#N/A
Snip1	4.32837	1.09268	-0.630665	#N/A	#N/A
Pom121	4.3229	-0.288099	-0.737734	#N/A	#N/A
Tlr1	4.32238	1.25665	-0.568709	Tlr1	#N/A
Ndfip1	4.31666	-0.888636	-1.59988	#N/A	#N/A
Gtf2f2	4.31029	0.338486	-2.45149	#N/A	#N/A
Hscb	4.30429	0.349423	-0.004539	#N/A	#N/A
Tmc6	4.30279	-1.06755	0.063445	#N/A	#N/A
Lsm12	4.30081	0.459673	-2.17523	#N/A	#N/A
Hadh	4.30003	-0.901734	0.260296	#N/A	#N/A
Cnpy2	4.2833	-0.723956	0.921994	#N/A	#N/A
Inpp4b	4.28195	-0.221006	-1.84046	#N/A	#N/A
Mtap1s	4.27858	-1.18903	-2.09313	#N/A	#N/A
Cog7	4.2755	1.2848	-0.121244	#N/A	#N/A
Zfp760	4.26603	-0.841918	-2.52559	#N/A	#N/A
Slc10a3	4.25664	1.45743	-0.543677	#N/A	#N/A
Smpd2	4.24858	0.230695	-2.93811	#N/A	#N/A
Morc2a	4.23513	0.507962	-0.215344	#N/A	#N/A
Tcf7l2	4.21628	0.0752892	-2.14473	#N/A	#N/A
Strada	4.21495	-0.903744	0.240427	#N/A	#N/A
2310033P09Rik	4.21436	-1.56757	-1.3295	#N/A	#N/A
Polr3gl	4.20994	-1.583	-0.753	#N/A	#N/A
B3gat3	4.20902	0.954468	0.620458	#N/A	#N/A
Fkrp	4.20669	1.00159	-0.187403	#N/A	#N/A
Abcc5	4.20477	-0.171908	-1.91481	#N/A	#N/A
Mlx	4.19887	0.726892	0.120467	#N/A	#N/A
Als2	4.19344	-0.283277	0.775379	#N/A	#N/A
Abcf1	4.19162	0.600962	0.353915	#N/A	#N/A
Adora3	4.18869	0.243268	-1.67723	#N/A	#N/A
Fbxw11	4.18701	0.403368	-0.078671	#N/A	#N/A
Stub1	4.18602	0.0642122	0.61079	#N/A	#N/A
Acbd3	4.18295	0.0735595	-1.3874	#N/A	#N/A
Ciz1	4.18261	-0.0695618	-0.096145	#N/A	#N/A
Hist1h2ac	4.17678	-3.44387	-1.22013	#N/A	#N/A
Nt5c2	4.17492	-0.608229	-1.07933	#N/A	#N/A
Tmem50a	4.17491	-0.483367	-0.030002	#N/A	#N/A
Tuba1a	4.17416	-0.630485	-2.1961	#N/A	#N/A
Cfdp1	4.17325	1.04146	-0.134615	#N/A	#N/A
Ubtf	4.17166	-0.18133	-0.4265	#N/A	#N/A
Zfp652	4.1707	-0.946686	-1.74004	#N/A	#N/A
Dhrs3	4.17031	-1.51051	0.623637	#N/A	#N/A
Msrb2	4.16948	-0.128035	-0.066158	#N/A	#N/A
Sin3b	4.16886	0.0784454	0.134608	#N/A	#N/A
Nme2	4.16854	1.6235	1.40883	#N/A	#N/A
1810006K21Rik	4.16844	0.249555	-0.814928	#N/A	#N/A
Rbm17	4.16587	-0.198323	-0.726406	#N/A	#N/A
Ndufs7	4.16116	0.320492	-0.148783	#N/A	#N/A
Pdcl3	4.15681	1.22617	-0.255945	#N/A	#N/A
Uqcrc2	4.14947	0.254705	-0.168038	#N/A	#N/A
Grpel2	4.14226	0.261697	-2.45755	#N/A	#N/A
Crot	4.14033	0.429297	-0.664271	#N/A	#N/A
Clcc1	4.13535	0.176356	0.733157	#N/A	#N/A
Ebag9	4.13202	0.451913	1.35464	#N/A	#N/A
Klhl6	4.12928	-1.15378	1.04843	#N/A	#N/A
Tmem65	4.12031	0.910331	0.824767	#N/A	#N/A
Palb2	4.11938	3.18476	-0.441056	#N/A	#N/A
Phlpp2	4.1134	-0.758515	-0.72101	#N/A	#N/A
Ifi35	4.11267	0.460599	-0.731467	#N/A	#N/A
6430527G18Rik	4.10748	0.624074	-0.805133	#N/A	#N/A
Arf4	4.09463	0.642163	-0.136605	#N/A	#N/A
Acp2	4.09361	-0.2572	-1.14945	#N/A	#N/A
Lat2	4.08889	0.468265	0.510677	#N/A	#N/A
Timm17a	4.0838	1.97033	-0.230774	#N/A	#N/A
Golm1	4.07793	-1.45769	-0.806389	#N/A	#N/A
Unc45a	4.07306	-0.40812	-0.34861	#N/A	#N/A
Tmem109	4.07111	-0.896248	-0.118592	#N/A	#N/A
Ndufaf4	4.06852	2.30558	0.1365	#N/A	#N/A
Mrpl30	4.06812	0.375837	0.115416	#N/A	#N/A
A830007P12Rik	4.05891	0.0104502	-0.636187	#N/A	#N/A
Pfdn1	4.05637	-0.903786	-0.964209	#N/A	#N/A
Nfe2l1	4.05377	0.884629	-0.59849	#N/A	#N/A
Ctns	4.05066	-1.27662	-0.730974	#N/A	#N/A
Sft2d3	4.05042	0.18804	0.578843	#N/A	#N/A
Lman2l	4.04871	-0.132478	-0.206366	#N/A	#N/A
Dcakd	4.04509	-0.898247	-0.077583	#N/A	#N/A
Mpdu1	4.04083	3.20158	0.112982	#N/A	#N/A
Pros1	4.03775	-0.443013	0.117283	#N/A	#N/A
Cat	4.03045	-0.272631	-0.665538	#N/A	#N/A
Slc44a1	4.02996	-0.167098	1.74592	#N/A	#N/A
Susd3	4.02505	-2.30011	-1.68589	#N/A	#N/A
Pofut1	4.02308	-1.20339	0.501421	#N/A	#N/A
Dst	4.02303	1.21858	-1.0127	#N/A	#N/A
Pea15a	4.01758	0.135614	1.27001	#N/A	#N/A
Csk	4.01142	0.261897	-1.00046	#N/A	#N/A
Prmt5	4.00947	1.01446	-1.65548	#N/A	#N/A
Fam110a	4.00491	-2.50444	-3.42056	#N/A	#N/A
Pcnt	4.00199	-0.110845	0.741197	#N/A	#N/A
Fam108a	4.00092	-0.862451	-1.04695	#N/A	#N/A
Nmt1	3.99998	-0.198268	-0.713752	#N/A	#N/A
Rars	3.99394	1.14271	-0.250974	#N/A	#N/A
D0H4S114	3.99187	-2.24347	-0.793479	#N/A	#N/A
Naa40	3.99038	-0.111665	-0.029332	#N/A	#N/A
Vps29	3.9865	-0.151289	0.192493	#N/A	#N/A
Cgrrf1	3.98587	-0.360387	-0.885104	#N/A	#N/A
Zfp668	3.9805	-0.730724	-1.23413	#N/A	#N/A
2810004N23Rik	3.97959	0.700441	0.351633	#N/A	#N/A
Rrnad1	3.97898	1.14804	-0.619734	#N/A	#N/A
Kdsr	3.97378	-0.26392	-0.057007	#N/A	#N/A
Trp53bp2	3.97363	0.679121	-0.339893	#N/A	#N/A
Pdxk	3.97066	-0.494308	1.51197	#N/A	#N/A
E330016A19Rik	3.96905	0.392699	-1.30283	#N/A	#N/A
Slc39a7	3.96631	-0.0362851	-0.393751	#N/A	#N/A
Trem2	3.96266	-1.80082	1.22707	#N/A	#N/A
Eef1d	3.95816	1.56764	0.482757	#N/A	#N/A
1700017B05Rik	3.95482	-1.24012	-1.03563	#N/A	#N/A
C1qc	3.94859	-0.661657	-0.467267	#N/A	C1QC
Chn2	3.94694	-2.01388	0.004466	#N/A	#N/A
Dpp3	3.94567	0.403868	-1.86106	#N/A	#N/A
Dpp9	3.94162	0.249077	-0.265885	#N/A	#N/A
Ccnh	3.94016	0.484208	-0.823636	#N/A	#N/A
P2rx4	3.9366	0.294031	0.073637	#N/A	#N/A
Lonp2	3.93245	-0.744206	-0.73491	#N/A	#N/A
Ndufb3	3.9314	0.202643	-0.113698	#N/A	#N/A
Tmem19	3.92035	-0.399195	-0.448146	#N/A	#N/A
Spcs2	3.91827	0.0500422	-0.012455	#N/A	#N/A
Nr1h2	3.91802	0.236248	-1.06233	#N/A	#N/A
Pi4k2a	3.91781	-0.325742	-0.395705	#N/A	#N/A
Dapk3	3.91311	0.251728	-1.21597	#N/A	#N/A
Dda1	3.9124	0.036893	-0.891654	#N/A	#N/A
1700052N19Rik	3.91131	0.306822	1.43965	#N/A	#N/A
Rtcd1	3.90928	0.768584	-0.83345	#N/A	#N/A
Nol8	3.90275	0.471838	0.945782	#N/A	#N/A
Arl8b	3.89744	-0.136051	-0.271818	#N/A	#N/A
Col27a1	3.89712	-2.28605	-0.995361	#N/A	#N/A
Mgat1	3.894	-0.765749	-1.79834	#N/A	#N/A
Fmnl3	3.8885	-1.29547	-1.11078	#N/A	#N/A
Fam3c	3.88069	0.330579	0.440941	#N/A	#N/A
Metap1	3.87859	-0.823257	-0.288332	#N/A	#N/A
Dhx30	3.8763	-0.681869	-1.92079	#N/A	#N/A
Spock1	3.86571	-2.55276	0.60957	#N/A	#N/A
Hbxip	3.859	0.0583679	-0.210788	#N/A	#N/A
1810063B05Rik	3.85824	2.37311	0.221004	#N/A	#N/A
Tnfaip1	3.85117	-0.961075	-0.384198	#N/A	#N/A
Pkib	3.85054	2.0607	1.65881	#N/A	#N/A
Cuta	3.84112	-0.035117	0.531208	#N/A	#N/A
Bcdin3d	3.83795	-1.62541	0.0794	#N/A	#N/A
Ppp4c	3.81749	0.485081	-1.04251	#N/A	#N/A
Ddx47	3.81737	0.318384	-0.617485	#N/A	#N/A
Dtnbp1	3.8122	-2.15392	0.661494	#N/A	#N/A
Rps3	3.8091	0.600593	0.56153	#N/A	#N/A
Ipo11	3.80833	-0.119956	-0.062047	#N/A	#N/A
Pde3b	3.80754	-1.79874	-1.00721	#N/A	#N/A
Pex12	3.80641	-0.274096	0.497543	#N/A	#N/A
A130022J15Rik	3.8059	-0.011633	0.572875	#N/A	#N/A
Dynlrb1	3.79913	-0.404992	-0.135146	#N/A	#N/A
Fbrsl1	3.79721	-0.500775	-1.47329	#N/A	#N/A
Sh2b2	3.79708	-0.756314	-0.898117	#N/A	#N/A
Zfp238	3.79399	-0.477975	-1.0626	#N/A	#N/A
Wsb2	3.79125	-0.196583	-0.866769	#N/A	#N/A
Ptgs1	3.78996	-1.05925	-1.03224	#N/A	#N/A
Mina	3.78659	0.136656	0.066427	#N/A	#N/A
Mtch2	3.77809	0.41491	-0.247765	#N/A	#N/A
Phkg2	3.77767	-0.868453	0.155577	#N/A	#N/A
Prosc	3.77422	-0.93029	-2.22295	#N/A	#N/A
Sall1	3.77003	-2.2061	-1.18953	#N/A	#N/A
Tlr3	3.76529	-0.372942	-1.5738	Tlr3	#N/A
Ddx49	3.76397	0.0883167	-2.46572	#N/A	#N/A
Orai1	3.75508	-1.04524	-0.99689	#N/A	#N/A
Spp1	3.75336	6.29004	4.31291	#N/A	#N/A
Amotl1	3.75196	1.41723	-1.88424	#N/A	#N/A
Ncbp2	3.7406	-0.60623	-0.308359	#N/A	#N/A
Arpc5l	3.73802	-0.918891	0.069951	#N/A	#N/A
Pwp1	3.73388	1.09972	-0.565797	#N/A	#N/A
Gba2	3.71521	-1.91092	-0.387716	#N/A	#N/A
Dhx38	3.71469	1.05945	-1.04774	#N/A	#N/A
P2ry6	3.71461	-0.107193	-0.5238	#N/A	#N/A
Isoc1	3.71262	0.580672	0.007812	#N/A	#N/A
Galnt1	3.70664	-0.169458	-0.431072	#N/A	#N/A
Fbxl4	3.70268	-0.417439	-0.856094	#N/A	#N/A
Herc2	3.69157	-1.07117	-0.841641	#N/A	#N/A
Tmem160	3.6883	-0.780348	0.322157	#N/A	#N/A
Strap	3.68625	0.985926	-0.837889	#N/A	#N/A
Mtor	3.6752	-0.419713	-1.05785	#N/A	#N/A
Smyd3	3.66675	-3.59479	-2.16804	#N/A	#N/A
1810046J19Rik	3.66577	-0.00685714	-0.052561	#N/A	#N/A
Tmem206	3.66097	-1.16537	0.04713	#N/A	#N/A
Spg20	3.65924	-0.516422	-0.499489	#N/A	#N/A
Creb3	3.65121	0.849373	0.066427	#N/A	#N/A
Mgat5	3.64337	-0.454938	0.32792	#N/A	#N/A
St3gal2	3.64156	-1.58627	-0.493438	#N/A	#N/A
Cndp2	3.63741	-0.225182	0.377727	#N/A	#N/A
Pdgfb	3.6371	-1.47796	-0.495332	#N/A	#N/A
2510009E07Rik	3.63533	-0.954972	-0.40289	#N/A	#N/A
Csf1r	3.62452	-0.999697	-0.468992	Csf1r	#N/A
Atp2a2	3.61677	0.398033	-0.247912	#N/A	#N/A
Timm13	3.6159	0.722589	1.40746	#N/A	#N/A
Rhoc	3.61333	0.686034	1.3354	#N/A	#N/A
1500002O20Rik	3.61167	1.65326	-0.543077	#N/A	#N/A
Slc23a2	3.60952	-0.0681504	1.7915	#N/A	#N/A
Acox1	3.60534	-0.827297	-0.748456	#N/A	#N/A
Fzr1	3.59843	0.100607	-1.40905	#N/A	#N/A
Ctso	3.5984	-0.594581	-0.57277	#N/A	#N/A
D2hgdh	3.59676	-0.946211	-0.716931	#N/A	#N/A
Btbd9	3.59667	-0.575926	-1.38397	#N/A	#N/A
Ubac2	3.59601	-0.388499	0.174285	#N/A	#N/A
Myl2	3.5951	-0.635683	-0.60861	#N/A	#N/A
H2-DMa	3.59387	-0.592828	1.26701	#N/A	#N/A
Nckap5l	3.589	-0.879219	-0.263195	#N/A	#N/A
Vapb	3.58663	0.402679	-1.14786	#N/A	#N/A
Mrpl28	3.58386	-0.450214	1.65746	#N/A	#N/A
Zbtb25	3.58322	-0.13912	-1.10002	#N/A	#N/A
Cyp4v3	3.58302	-0.922609	1.0573	#N/A	#N/A
Tmem18	3.58118	-0.281649	1.11684	#N/A	#N/A
Mfng	3.57851	-2.60081	-0.839181	#N/A	#N/A
Prpf19	3.57612	-0.914106	0.066867	#N/A	#N/A
B4galt6	3.5757	-0.668159	-1.23741	#N/A	#N/A
Arf3	3.56489	0.387121	0.561873	#N/A	#N/A
9830001H06Rik	3.5632	-1.52816	-0.39043	#N/A	#N/A
Casp8	3.56185	-0.656474	-1.25659	#N/A	#N/A
Clptm1	3.56124	0.0801479	-0.607701	#N/A	#N/A
Vcp	3.55975	0.0583101	-0.656785	#N/A	#N/A
Mapk9	3.55932	0.161545	-0.226932	#N/A	#N/A
Xpnpep1	3.55871	0.638908	0.273089	#N/A	#N/A
Trim24	3.55793	-1.35356	0.074939	#N/A	#N/A
C1qb	3.54934	0.483703	-0.49408	#N/A	C1QB
Haus1	3.54514	-0.102103	-0.147279	#N/A	#N/A
Basp1	3.5348	-0.158153	-0.629928	#N/A	#N/A
Zfp110	3.52961	0.4115	0.323675	#N/A	#N/A
Snrpc	3.52547	-0.28151	-0.094037	#N/A	#N/A
Ppih	3.52305	-0.729417	-1.753	#N/A	#N/A
Gne	3.52237	-0.260202	-0.012387	#N/A	#N/A
Lrp12	3.52159	0.107453	-0.290757	#N/A	#N/A
D15Ertd621e	3.51952	-0.756651	-0.556623	#N/A	#N/A
Hnrnpr	3.51303	0.105761	-0.708231	#N/A	#N/A
Lars	3.50965	0.316412	0.452549	#N/A	#N/A
Scap	3.50795	-0.802702	-1.03457	#N/A	#N/A
Ulk2	3.50367	-0.840961	-0.626876	#N/A	#N/A
Gt(ROSA)26Sor	3.49476	1.78833	-0.975393	#N/A	#N/A
Plod1	3.49283	0.057819	-0.783916	#N/A	#N/A
Pla2g4b	3.48953	-0.0319245	0.787568	#N/A	#N/A
Ccdc56	3.47092	-0.00991153	0.2018	#N/A	#N/A
Psmd8	3.46735	0.941781	-0.959625	#N/A	#N/A
Smarcc1	3.46361	-0.574244	-1.0132	#N/A	#N/A
Nr1d2	3.46265	-3.29895	-0.661853	#N/A	#N/A
4933434E20Rik	3.45624	-0.402948	0.574885	#N/A	#N/A
Smo	3.44504	-1.23004	0.354189	#N/A	#N/A
Enpp1	3.43755	0.554395	2.9788	#N/A	#N/A
Eml3	3.43587	-1.27433	-0.155547	#N/A	#N/A
Sympk	3.43344	0.334973	-0.893863	#N/A	#N/A
Dazap1	3.42565	1.93626	0.588037	#N/A	#N/A
Afg3l2	3.42492	1.08351	-0.285395	#N/A	#N/A
Arsb	3.42489	-1.10616	-0.345137	#N/A	#N/A
Ing2	3.42484	-0.911179	-1.56035	#N/A	#N/A
Pld1	3.42165	-0.957456	-2.34849	#N/A	#N/A
Gatc	3.421	-0.542333	-0.536577	#N/A	#N/A
Ndufs2	3.41844	0.312675	0.1408	#N/A	#N/A
Ndufv2	3.41677	0.334293	-0.005766	#N/A	#N/A
Mtmr4	3.41282	-0.572542	-0.539132	#N/A	#N/A
2610008E11Rik	3.41183	-2.66724	-2.5943	#N/A	#N/A
2310035K24Rik	3.40991	-0.363859	0.207471	#N/A	#N/A
Arf2	3.39987	0.663766	-1.26021	#N/A	#N/A
Tmcc3	3.39872	-1.91984	0.079718	#N/A	#N/A
Cyb5d2	3.39651	-1.8087	0.427572	#N/A	#N/A
Cyfip1	3.38689	-0.969856	-0.386598	#N/A	#N/A
D11Wsu99e	3.3834	-0.46257	-0.804179	#N/A	#N/A
Prdm4	3.38055	-0.672979	-0.767076	#N/A	#N/A
Unc93b1	3.37943	-0.763444	-0.502722	#N/A	#N/A
Txndc12	3.37889	0.245274	-0.871926	#N/A	#N/A
Gltscr2	3.37255	-0.123472	0.653088	#N/A	#N/A
Phlpp1	3.36708	0.281577	0.017177	#N/A	#N/A
Serinc1	3.36462	-0.220203	-0.254315	#N/A	#N/A
Paqr7	3.35366	0.395409	-1.44106	#N/A	#N/A
Mgat4a	3.35287	-1.34598	-0.925985	#N/A	#N/A
Itga5	3.35009	1.49314	4.56893	#N/A	#N/A
Scmh1	3.34928	-2.17932	-0.700533	#N/A	#N/A
Eif2b4	3.33534	1.37957	-0.140557	#N/A	#N/A
1110038B12Rik	3.33462	2.51081	1.42244	#N/A	#N/A
Psmc4	3.33052	0.78962	-0.045554	#N/A	#N/A
Ergic3	3.32554	-0.22013	0.557816	#N/A	#N/A
[truncated: 4,431 more rows]
